# Supplementary material for: Upregulation of Tim‐3 is associated with poor prognosis in acute myeloid leukemia
Source: Cancer Med. 2022 Dec 21;12(7):8956–69. doi: 10.1002/cam4.5549 (PMC10134367; doi:10.1002/cam4.5549)
Supplement: Supplementary file 3 — Table S1. [file CAM4-12-8956-s002.xlsx]

## Sheet: Supplementary Table 1
Barcode	Sex	FAB	Age	WBC	FLT3_mutation	Molecular_risk	Transplantation	DFS_days	DFS_status	OS_days	OS_status	Tim-3	Tim-3_Group
TCGA-AB-2903	Female	non_M3	>=60	>=100	no	Good or Intermediate	No	12	0	12	1	-1.9324	Low
TCGA-AB-2880	Male	non_M3	<60	>=100	yes	Good or Intermediate	Yes	294	1	615	1	0.706	High
TCGA-AB-2955	Female	non_M3	<60	>=100	no	Good or Intermediate	Yes	288	1	492	1	1.0735	High
TCGA-AB-2928	Female	non_M3	<60	>=100	yes	Poor	No	120	0	120	1	-0.3134	High
TCGA-AB-2825	Female	non_M3	<60	>=100	yes	Good or Intermediate	Yes	192	1	225	1	0.8308	High
TCGA-AB-2895	Female	non_M3	<60	>=100	yes	NA	No	171	0	171	1	-0.3247	High
TCGA-AB-2826	Female	non_M3	>=60	>=100	no	Good or Intermediate	No	363	1	723	1	0.8417	High
TCGA-AB-2848	Male	non_M3	>=60	>=100	no	Good or Intermediate	Yes	402	1	435	1	0.0391	High
TCGA-AB-2835	Male	non_M3	<60	>=100	no	Good or Intermediate	No	2319	0	2319	0	0.6076	High
TCGA-AB-2909	Male	NA	<60	>=100	yes	Good or Intermediate	Yes	618	1	783	0	0.449	High
TCGA-AB-2954	Female	non_M3	<60	>=100	no	Good or Intermediate	No	2049	0	2049	0	0.7741	High
TCGA-AB-2837	Female	non_M3	>=60	>=100	no	Good or Intermediate	No	21	0	21	1	1.5115	High
TCGA-AB-2944	Male	non_M3	<60	>=100	yes	Poor	No	72	0	72	1	0.5425	High
TCGA-AB-2853	Male	non_M3	<60	>=100	yes	Good or Intermediate	No	93	0	93	1	-0.6291	High
TCGA-AB-2993	Female	non_M3	<60	>=100	NA	Good or Intermediate	Yes	333	1	738	1	-0.2267	High
TCGA-AB-2933	Male	non_M3	<60	>=100	no	Good or Intermediate	No	138	0	138	1	0.3871	High
TCGA-AB-2925	Male	non_M3	<60	<100	yes	Good or Intermediate	No	234	1	237	1	-0.217	High
TCGA-AB-3000	Male	non_M3	<60	<100	no	Good or Intermediate	Yes	2031	0	2031	0	0.9639	High
TCGA-AB-2931	Male	non_M3	>=60	<100	yes	Good or Intermediate	No	3	0	3	1	0.1996	High
TCGA-AB-2896	Female	non_M3	<60	<100	yes	Good or Intermediate	Yes	225	0	225	1	0.3822	High
TCGA-AB-2805	Male	non_M3	>=60	<100	no	Good or Intermediate	No	348	1	555	1	1.1386	High
TCGA-AB-2811	Male	non_M3	>=60	<100	yes	Good or Intermediate	No	246	1	246	1	0.4712	High
TCGA-AB-2901	Male	non_M3	<60	<100	no	Poor	Yes	90	1	315	0	-0.1481	High
TCGA-AB-2976	Male	non_M3	<60	<100	yes	Good or Intermediate	Yes	231	1	900	1	-0.3586	High
TCGA-AB-2816	Female	non_M3	<60	<100	yes	Good or Intermediate	No	153	1	225	1	1.2094	High
TCGA-AB-2823	Female	M3	>=60	<100	yes	Good or Intermediate	No	6	0	6	1	-0.8853	High
TCGA-AB-2918	Female	non_M3	<60	<100	yes	Poor	Yes	180	1	222	1	0.3067	High
TCGA-AB-2851	Female	non_M3	>=60	<100	yes	Good or Intermediate	No	177	1	231	1	1.1645	High
TCGA-AB-2817	Male	non_M3	>=60	<100	no	Poor	Yes	279	0	279	1	0.3668	High
TCGA-AB-2856	Male	non_M3	>=60	<100	yes	Poor	No	159	0	159	1	0.4405	High
TCGA-AB-2818	Female	non_M3	>=60	<100	yes	Good or Intermediate	No	207	1	306	1	0.5948	High
TCGA-AB-2969	Male	non_M3	<60	<100	yes	Good or Intermediate	Yes	498	1	1869	0	0.087	High
TCGA-AB-2981	Female	non_M3	<60	<100	yes	Good or Intermediate	Yes	1332	0	1332	0	1.4085	High
TCGA-AB-2934	Male	non_M3	>=60	<100	yes	Good or Intermediate	Yes	81	1	198	0	0.1773	High
TCGA-AB-2965	Male	non_M3	>=60	<100	yes	Good or Intermediate	Yes	297	1	339	1	0.3622	High
TCGA-AB-2990	Male	non_M3	<60	<100	no	Good or Intermediate	Yes	1023	1	1263	0	-2.391	Low
TCGA-AB-2913	Male	non_M3	>=60	<100	yes	Good or Intermediate	Yes	183	1	1578	0	0.6745	High
TCGA-AB-2810	Female	non_M3	>=60	<100	no	NA	No	39	0	39	1	-2.3552	Low
TCGA-AB-2879	Female	non_M3	>=60	<100	yes	Good or Intermediate	No	129	1	957	0	-2.581	Low
TCGA-AB-2932	Male	non_M3	>=60	<100	no	Good or Intermediate	No	1263	0	1263	0	0.8952	High
TCGA-AB-2941	Male	NA	>=60	<100	no	Poor	No	6	0	6	1	-0.5502	High
TCGA-AB-2815	Male	non_M3	<60	<100	no	Good or Intermediate	Yes	426	1	789	1	1.0197	High
TCGA-AB-2836	Male	non_M3	<60	<100	no	Poor	No	510	1	510	1	1.1418	High
TCGA-AB-2914	Female	non_M3	<60	<100	yes	Good or Intermediate	No	1449	0	1449	0	0.8733	High
TCGA-AB-2911	Female	non_M3	<60	<100	no	Poor	Yes	111	1	1836	0	-0.5317	High
TCGA-AB-2900	Male	non_M3	>=60	<100	yes	Good or Intermediate	No	147	1	189	1	0.954	High
TCGA-AB-2917	Female	non_M3	<60	<100	no	Poor	Yes	1170	1	1719	0	-1.1276	Low
TCGA-AB-2949	Male	non_M3	<60	<100	no	Poor	Yes	978	0	978	0	-1.5036	Low
TCGA-AB-2887	Female	non_M3	>=60	<100	no	Poor	Yes	147	1	522	1	-1.2587	Low
TCGA-AB-2863	Male	non_M3	>=60	<100	no	Poor	No	36	0	36	1	0.425	High
TCGA-AB-2988	Female	non_M3	>=60	<100	yes	Good or Intermediate	No	24	0	24	1	0.1204	High
TCGA-AB-2975	Male	non_M3	<60	<100	no	Good or Intermediate	Yes	255	1	1020	1	0.5972	High
TCGA-AB-2946	Male	non_M3	<60	<100	no	NA	Yes	624	1	732	0	0.9093	High
TCGA-AB-2937	Female	non_M3	<60	<100	no	Good or Intermediate	No	138	1	240	1	1.2181	High
TCGA-AB-2839	Female	non_M3	<60	<100	yes	Good or Intermediate	Yes	306	1	489	1	0.621	High
TCGA-AB-2855	Male	non_M3	<60	<100	no	Poor	Yes	201	1	216	1	-0.6053	High
TCGA-AB-2833	Male	non_M3	>=60	<100	no	Good or Intermediate	No	279	1	474	1	1.0888	High
TCGA-AB-2984	Male	non_M3	<60	<100	no	Good or Intermediate	No	2139	0	2139	0	-3.4691	Low
TCGA-AB-2939	Male	non_M3	>=60	<100	no	Poor	Yes	1107	0	1107	0	0.2493	High
TCGA-AB-2942	Female	non_M3	>=60	<100	no	Good or Intermediate	No	1305	0	1305	0	0.7888	High
TCGA-AB-2977	Female	non_M3	>=60	<100	no	Good or Intermediate	No	24	0	24	1	0.6254	High
TCGA-AB-2920	Male	non_M3	<60	<100	no	Poor	Yes	156	1	354	1	-0.2878	High
TCGA-AB-2910	Female	non_M3	>=60	<100	yes	Poor	No	0	0	0	1	-2.3589	Low
TCGA-AB-2812	Female	non_M3	<60	<100	yes	Good or Intermediate	Yes	219	1	345	1	-0.4074	High
TCGA-AB-2870	Male	non_M3	>=60	<100	no	Good or Intermediate	No	135	NA	135	1	0.963	High
TCGA-AB-2940	Male	non_M3	<60	<100	no	Good or Intermediate	Yes	438	1	1662	1	0.3392	High
TCGA-AB-2881	Female	non_M3	<60	<100	no	Good or Intermediate	Yes	264	1	891	0	0.9611	High
TCGA-AB-2808	Male	non_M3	<60	<100	no	Good or Intermediate	Yes	300	1	3543	0	0.5882	High
TCGA-AB-2840	Male	M3	>=60	<100	yes	Good or Intermediate	No	21	0	21	1	-1.3296	Low
TCGA-AB-2889	Female	non_M3	<60	<100	no	Good or Intermediate	Yes	852	1	1029	0	0.8892	High
TCGA-AB-2866	Male	non_M3	>=60	<100	no	Good or Intermediate	No	135	1	165	1	0.6635	High
TCGA-AB-2963	Male	non_M3	<60	<100	yes	Good or Intermediate	Yes	1617	0	1617	1	0.1064	High
TCGA-AB-2924	Male	non_M3	<60	<100	yes	Good or Intermediate	Yes	780	0	780	0	0.9522	High
TCGA-AB-2806	Male	non_M3	<60	<100	no	Good or Intermediate	Yes	483	1	918	1	0.7581	High
TCGA-AB-2998	Female	M3	>=60	<100	yes	Good or Intermediate	No	30	0	30	1	-0.1261	High
TCGA-AB-2930	Female	non_M3	>=60	<100	yes	Poor	Yes	144	1	213	1	0.2631	High
TCGA-AB-2921	Female	non_M3	<60	<100	yes	Good or Intermediate	Yes	189	1	243	1	0.6035	High
TCGA-AB-3009	Male	non_M3	<60	<100	no	Good or Intermediate	Yes	231	1	570	1	0.6434	High
TCGA-AB-2948	Male	non_M3	>=60	<100	no	Good or Intermediate	No	543	0	543	1	0.488	High
TCGA-AB-2834	Male	non_M3	<60	<100	yes	Poor	No	231	0	231	1	-0.6045	High
TCGA-AB-2979	Female	non_M3	<60	<100	no	Good or Intermediate	Yes	1410	0	1410	0	0.643	High
TCGA-AB-2828	Male	non_M3	<60	<100	no	Good or Intermediate	No	2997	0	2997	0	1.1244	High
TCGA-AB-2967	Male	non_M3	<60	<100	no	Good or Intermediate	Yes	1695	0	1695	0	0.2584	High
TCGA-AB-2970	Female	non_M3	<60	<100	yes	Good or Intermediate	Yes	249	1	321	1	0.7347	High
TCGA-AB-2845	Female	non_M3	<60	<100	no	Good or Intermediate	Yes	255	1	279	1	1.0232	High
TCGA-AB-2912	Male	non_M3	>=60	<100	no	Good or Intermediate	Yes	252	0	252	1	-0.0052	High
TCGA-AB-2844	Male	non_M3	>=60	<100	yes	Poor	No	117	0	117	1	0.0244	High
TCGA-AB-2952	Female	non_M3	>=60	<100	no	Poor	No	57	0	57	1	-0.1415	High
TCGA-AB-2973	Female	non_M3	>=60	<100	no	Good or Intermediate	No	360	1	615	1	1.2719	High
TCGA-AB-2915	Female	non_M3	>=60	<100	no	Poor	No	15	0	15	1	0.7865	High
TCGA-AB-2873	Female	non_M3	<60	<100	no	Good or Intermediate	No	981	1	981	0	1.2695	High
TCGA-AB-2820	Male	non_M3	>=60	<100	no	Poor	No	9	0	9	1	-0.3987	High
TCGA-AB-2950	Female	non_M3	<60	<100	no	Good or Intermediate	No	1209	0	1209	0	-0.1528	High
TCGA-AB-2846	Female	non_M3	<60	<100	yes	Good or Intermediate	Yes	324	1	1374	1	0.8451	High
TCGA-AB-2884	Female	non_M3	<60	<100	no	Good or Intermediate	Yes	414	1	744	1	0.9162	High
TCGA-AB-2919	Female	non_M3	<60	<100	yes	Good or Intermediate	No	804	0	804	0	-2.9321	Low
TCGA-AB-2986	Female	non_M3	<60	<100	yes	Good or Intermediate	Yes	198	0	198	1	0.5592	High
TCGA-AB-2916	Female	non_M3	<60	<100	no	Good or Intermediate	Yes	1359	0	1359	0	1.1047	High
TCGA-AB-2985	Female	non_M3	>=60	<100	no	Poor	No	276	0	276	1	0.3423	High
TCGA-AB-2832	Female	non_M3	<60	<100	no	Poor	No	342	1	354	1	-0.3271	High
TCGA-AB-2874	Male	non_M3	<60	<100	no	Poor	Yes	1056	0	1056	0	0.5694	High
TCGA-AB-2877	Female	non_M3	>=60	<100	yes	Good or Intermediate	Yes	1242	0	1242	0	-3.0166	Low
TCGA-AB-2886	Male	non_M3	<60	<100	no	Good or Intermediate	No	882	0	882	0	0.8461	High
TCGA-AB-2891	Male	non_M3	<60	<100	no	Poor	Yes	447	1	645	1	0.7991	High
TCGA-AB-2898	Female	non_M3	>=60	<100	no	Good or Intermediate	Yes	1083	0	1083	0	-2.0665	Low
TCGA-AB-2813	Male	non_M3	>=60	<100	no	Poor	No	39	0	39	1	-1.183	Low
TCGA-AB-2978	Female	non_M3	>=60	<100	no	Good or Intermediate	Yes	1068	1	1344	0	-0.3153	High
TCGA-AB-2824	Male	non_M3	<60	<100	no	Good or Intermediate	No	9	0	9	1	-0.0025	High
TCGA-AB-2956	Male	non_M3	>=60	<100	no	Good or Intermediate	No	96	1	171	1	-0.2024	High
TCGA-AB-2859	Male	non_M3	<60	<100	no	Good or Intermediate	No	240	1	306	1	0.6364	High
TCGA-AB-2858	Female	non_M3	>=60	<100	no	Good or Intermediate	No	546	1	576	1	1.0807	High
TCGA-AB-2994	Male	M3	<60	<100	yes	Good or Intermediate	Yes	726	1	2505	0	0.2489	High
TCGA-AB-3011	Female	non_M3	<60	<100	no	Good or Intermediate	Yes	2457	0	2457	0	-2.4909	Low
TCGA-AB-2987	Female	non_M3	>=60	<100	no	Good or Intermediate	No	159	1	189	1	1.9896	High
TCGA-AB-2865	Male	non_M3	>=60	<100	no	Good or Intermediate	No	69	0	69	1	0.6851	High
TCGA-AB-2890	Male	non_M3	>=60	<100	no	Good or Intermediate	No	15	0	15	1	0.0217	High
TCGA-AB-2929	Female	non_M3	>=60	<100	no	Poor	No	138	0	138	1	0.6777	High
TCGA-AB-3002	Male	non_M3	>=60	<100	NA	Good or Intermediate	No	786	1	1404	1	-0.18	High
TCGA-AB-2885	Male	non_M3	>=60	<100	no	Poor	No	144	1	210	1	-1.2146	Low
TCGA-AB-2992	Female	non_M3	<60	<100	no	Good or Intermediate	Yes	357	1	1689	1	0.0571	High
TCGA-AB-2849	Male	non_M3	<60	<100	no	Poor	Yes	2865	0	2865	0	-1.3722	Low
TCGA-AB-2971	Female	non_M3	>=60	<100	no	Good or Intermediate	No	510	1	774	1	-0.0263	High
TCGA-AB-2888	Male	non_M3	<60	<100	no	Good or Intermediate	No	1005	0	1005	0	1.2748	High
TCGA-AB-2875	Male	non_M3	<60	<100	yes	Good or Intermediate	No	831	0	831	0	0.9516	High
TCGA-AB-2819	Female	non_M3	<60	<100	no	Good or Intermediate	No	2868	0	2868	0	0.4452	High
TCGA-AB-2861	Male	non_M3	>=60	<100	no	Poor	No	18	0	18	1	-1.0578	Low
TCGA-AB-2841	Female	M3	<60	<100	no	Good or Intermediate	No	162	1	1395	1	-0.0072	High
TCGA-AB-2938	Male	non_M3	>=60	<100	no	Good or Intermediate	No	216	1	297	1	-0.1977	High
TCGA-AB-2897	Female	M3	<60	<100	no	Good or Intermediate	No	915	0	915	0	-2.635	Low
TCGA-AB-2867	Female	non_M3	>=60	<100	no	Good or Intermediate	No	156	0	156	1	0.1488	High
TCGA-AB-2966	Female	non_M3	<60	<100	no	Good or Intermediate	Yes	258	1	852	1	0.0681	High
TCGA-AB-2807	Female	non_M3	>=60	<100	no	Good or Intermediate	No	147	0	147	1	-0.7578	High
TCGA-AB-2854	Female	non_M3	<60	<100	no	Good or Intermediate	Yes	240	1	333	1	-0.7389	High
TCGA-AB-3006	Male	non_M3	>=60	<100	NA	Good or Intermediate	No	360	1	465	1	0.725	High
TCGA-AB-2830	Female	non_M3	>=60	<100	no	Good or Intermediate	No	243	0	243	1	0.7152	High
TCGA-AB-2822	Male	non_M3	>=60	<100	no	Good or Intermediate	Yes	969	0	969	1	0.4477	High
TCGA-AB-2927	Female	non_M3	>=60	<100	no	Good or Intermediate	No	72	0	72	1	0.0709	High
TCGA-AB-2847	Male	non_M3	<60	<100	no	Poor	Yes	579	1	1581	1	0.0709	High
TCGA-AB-2899	Female	non_M3	>=60	<100	no	Good or Intermediate	No	519	1	669	1	-0.623	High
TCGA-AB-2869	Female	non_M3	>=60	<100	NA	Good or Intermediate	No	468	1	813	0	0.0008	High
TCGA-AB-2843	Male	non_M3	>=60	<100	no	Good or Intermediate	No	111	1	189	1	0.682	High
TCGA-AB-2964	Female	non_M3	<60	<100	no	Good or Intermediate	No	1785	0	1785	0	0.2058	High
TCGA-AB-2996	Male	non_M3	>=60	<100	NA	Good or Intermediate	No	2190	0	2190	0	0.1072	High
TCGA-AB-2814	Female	non_M3	<60	<100	no	Poor	Yes	666	1	789	1	-0.7482	High
TCGA-AB-2983	Male	non_M3	<60	<100	no	Good or Intermediate	Yes	114	1	336	1	0.0009	High
TCGA-AB-2857	Male	non_M3	<60	<100	no	Poor	Yes	195	1	300	1	-0.2517	High
TCGA-AB-2842	Male	non_M3	>=60	<100	no	Poor	No	9	0	9	1	-2.1239	Low
TCGA-AB-2935	Male	non_M3	>=60	<100	no	Poor	No	48	0	48	1	0.2208	High
TCGA-AB-2872	Male	M3	<60	<100	no	Good or Intermediate	No	1302	0	1302	0	-1.9581	Low
TCGA-AB-2936	Female	non_M3	>=60	<100	no	Good or Intermediate	Yes	414	0	414	0	-0.392	High
TCGA-AB-2838	Male	non_M3	>=60	<100	no	Poor	No	309	1	372	1	0.0741	High
TCGA-AB-2868	Male	non_M3	>=60	<100	no	Poor	No	135	0	135	1	-0.0385	High
TCGA-AB-2882	Female	non_M3	>=60	<100	no	Poor	No	330	0	330	1	0.9166	High
TCGA-AB-3001	Female	M3	<60	<100	no	Good or Intermediate	No	2286	0	2286	0	-0.0016	High
TCGA-AB-3005	Male	non_M3	<60	<100	NA	Poor	Yes	3015	0	3015	0	-0.0655	High
TCGA-AB-3007	Male	M3	<60	<100	yes	Good or Intermediate	No	2274	0	2274	0	-1.999	Low
TCGA-AB-2871	Male	non_M3	<60	<100	no	Good or Intermediate	Yes	417	1	678	0	0.5296	High
TCGA-AB-2908	Male	non_M3	>=60	<100	no	Poor	No	42	0	42	1	0.0231	High
TCGA-AB-2972	Female	non_M3	>=60	<100	no	Good or Intermediate	No	45	0	45	1	0.2043	High
TCGA-AB-2982	Female	M3	<60	<100	no	Good or Intermediate	No	1113	NA	1113	0	-0.9784	Low
TCGA-AB-3008	Male	non_M3	<60	<100	no	Good or Intermediate	Yes	231	1	810	1	0.5956	High
TCGA-AB-2821	Male	non_M3	>=60	<100	no	Good or Intermediate	Yes	822	0	822	1	-0.6799	High
TCGA-AB-3012	Male	M3	<60	<100	no	Good or Intermediate	No	2598	0	2598	0	0.1228	High
TCGA-AB-2803	Female	M3	>=60	<100	no	Good or Intermediate	No	723	1	771	1	-2.225	Low
TCGA-AB-2959	Male	non_M3	>=60	<100	no	Good or Intermediate	No	402	1	462	1	-0.6091	High
TCGA-AB-2862	Female	M3	<60	<100	yes	Good or Intermediate	No	2070	0	2070	0	0.1636	High
TCGA-AB-2999	Male	M3	>=60	<100	yes	Good or Intermediate	No	2499	0	2499	0	-0.4616	High
TCGA-AB-2904	Male	non_M3	>=60	<100	yes	Poor	Yes	513	0	513	1	-1.2755	Low
TCGA-AB-2860	Female	non_M3	>=60	<100	no	Poor	Yes	360	1	408	1	0.1978	High
TCGA-AB-2943	Female	non_M3	>=60	<100	no	Poor	No	126	0	126	1	-0.2279	High
TCGA-AB-2995	Male	non_M3	>=60	<100	NA	Good or Intermediate	Yes	2091	1	2208	0	-0.965	Low
TCGA-AB-2980	Male	M3	<60	<100	yes	Good or Intermediate	No	1425	0	1425	0	-0.6475	High
TCGA-AB-2991	Female	M3	<60	<100	no	Good or Intermediate	No	2649	0	2649	0	-0.7184	High
