# Supplementary material for: Upregulation of Tim‐3 is associated with poor prognosis in acute myeloid leukemia
Source: Cancer Med. 2022 Dec 21;12(7):8956–69. doi: 10.1002/cam4.5549 (PMC10134367; doi:10.1002/cam4.5549)
Supplement: Supplementary file 4 — Table S2. [file CAM4-12-8956-s004.xlsx]

## Sheet: Supplementary Table 2
symbol	Tim-3	status	OS_days	Tim-3_Group
GSM1825455	7.09893	0	591	High
GSM1825456	7.84967	1	2256	High
GSM1825457	7.907	0	573	High
GSM1825458	7.94445	1	270	High
GSM1825459	7.55297	1	270	High
GSM1825460	7.81618	0	180	High
GSM1825461	7.63477	0	315	High
GSM1825462	7.75764	0	2334	High
GSM1825463	7.35329	0	444	High
GSM1825464	5.45223	0	195	Low
GSM1825465	7.72915	0	1452	High
GSM1825466	6.94492	0	150	High
GSM1825467	6.84916	1	135	High
GSM1825468	6.45572	0	2658	High
GSM1825469	6.52982	0	270	High
GSM1825470	7.6929	0	2703	High
GSM1825471	7.71525	0	2694	High
GSM1825472	6.61226	0	2658	High
GSM1825473	7.70893	1	105	High
GSM1825474	7.57054	1	750	High
GSM1825475	7.63638	0	2751	High
GSM1825476	7.29596	0	150	High
GSM1825477	7.72392	1	90	High
GSM1825478	6.97818	0	525	High
GSM1825479	7.5	0	173	High
GSM1825480	7.19107	1	24	High
GSM1825481	6.44463	0	210	High
GSM1825482	7.45537	1	510	High
GSM1825483	6.78522	0	150	High
GSM1825484	5.37175	0	3039	Low
GSM1825485	6.81165	0	1425	High
GSM1825486	7.96783	1	480	High
GSM1825487	7.16481	1	510	High
GSM1825488	5.6758	0	150	Low
GSM1825489	6.96858	1	135	High
GSM1825490	7.8611	0	2973	High
GSM1825491	7.64195	1	315	High
GSM1825492	7.68164	1	3	High
GSM1825493	7.60639	0	38	High
GSM1825494	6.32257	1	210	High
GSM1825495	7.36616	1	30	High
GSM1825496	7.60231	0	90	High
GSM1825497	7.68279	1	1983	High
GSM1825498	7.62012	1	360	High
GSM1825499	7.6138	0	930	High
GSM1825500	7.28625	1	240	High
GSM1825501	5.43781	1	21	Low
GSM1825502	7.44784	1	600	High
GSM1825503	7.7357	0	3243	High
GSM1825504	6.93544	1	540	High
GSM1825505	5.65282	0	3522	Low
GSM1825506	7.74632	0	2430	High
GSM1825507	7.2411	0	930	High
GSM1825508	6.61915	1	465	High
GSM1825509	6.7947	1	435	High
GSM1825510	7.38092	1	225	High
GSM1825511	7.51879	0	660	High
GSM1825512	5.53098	0	1221	Low
GSM1825513	5.32361	1	405	Low
GSM1825514	7.55366	0	5556	High
GSM1825515	5.86537	0	330	Low
GSM1825516	6.71669	1	21	High
GSM1825517	5.48244	0	4188	Low
GSM1825518	6.75541	1	30	High
GSM1825519	6.11778	1	210	Low
GSM1825520	7.33468	1	15	High
GSM1825521	6.03908	0	270	Low
GSM1825522	7.71731	1	120	High
GSM1825523	6.16873	0	762	Low
GSM1825524	8.12437	0	1725	High
GSM1825525	6.91551	0	681	High
GSM1825526	6.6168	1	1464	High
GSM1825527	5.46751	0	1662	Low
GSM1825528	5.47279	1	30	Low
GSM1825529	7.94882	1	183	High
GSM1825530	5.70406	0	570	Low
GSM1825531	6.83732	0	243	High
GSM1825532	7.36535	0	126	High
GSM1825533	7.82887	0	162	High
GSM1825534	5.07258	0	714	Low
GSM1825535	5.33648	0	1170	Low
GSM1825536	7.4155	0	1050	High
GSM1825537	6.96278	1	231	High
GSM1825538	7.10772	0	138	High
GSM1825539	6.91947	0	816	High
GSM1825540	7.1427	0	807	High
GSM1825541	7.62064	0	1251	High
GSM1825542	7.39356	0	141	High
GSM1825543	7.47094	0	138	High
GSM1825544	5.4968	0	975	Low
GSM1825545	7.7002	0	1104	High
GSM1825546	7.83789	0	564	High
GSM1825547	7.47616	0	396	High
GSM1825548	6.92613	0	1107	High
GSM1825549	7.19986	0	1023	High
GSM1825550	7.7986	0	165	High
GSM1825551	7.55199	0	324	High
GSM1825552	7.52355	0	180	High
GSM1825553	7.62064	0	897	High
GSM1825554	7.52809	0	339	High
GSM1825555	7.63586	0	195	High
GSM1825556	6.14857	0	417	Low
GSM1825557	7.38724	0	765	High
GSM1825558	7.22479	1	861	High
GSM311761	5.76964	1	4	Low
GSM311762	7.55286	0	104	High
GSM311763	7.06648	1	432	High
GSM311764	7.44998	0	280	High
GSM311765	5.97096	0	275	Low
GSM311766	6.66822	1	657	High
GSM311767	6.18301	1	427	High
GSM311768	6.84782	1	421	High
GSM311769	7.17812	1	41	High
GSM311770	6.89871	1	1	High
GSM311771	7.00992	1	51	High
GSM311772	7.15927	1	253	High
GSM311773	6.99364	1	761	High
GSM311774	7.22322	1	294	High
GSM311775	7.25049	0	719	High
GSM311776	7.06881	0	209	High
GSM311777	6.54936	1	190	High
GSM311778	6.33814	0	317	High
GSM311779	7.18842	1	190	High
GSM311780	6.24496	1	8	High
GSM311781	7.12644	0	72	High
GSM311782	6.89916	0	860	High
GSM311783	6.21611	1	223	High
GSM311784	7.30064	1	214	High
GSM311785	7.57649	1	33	High
GSM311786	7.24931	1	3	High
GSM311787	6.15753	0	924	Low
GSM311788	7.18163	0	1176	High
GSM311789	6.67918	1	240	High
GSM311790	6.45882	1	75	High
GSM311791	7.09975	1	4	High
GSM311792	7.09177	1	18	High
GSM311793	6.69913	0	1103	High
GSM311794	6.08152	0	1176	Low
GSM311795	7.91375	0	1176	High
GSM311796	6.76451	0	842	High
GSM311797	7.74882	0	425	High
GSM311798	6.40404	1	257	High
GSM311799	7.80388	0	1176	High
GSM311800	7.36058	0	366	High
GSM311801	6.42194	0	1176	High
GSM311802	6.15227	1	247	Low
GSM311803	6.3723	1	293	High
GSM311804	7.39189	0	1176	High
GSM311805	8.28427	1	105	High
GSM311806	6.5757	1	119	High
GSM311807	8.93408	1	47	High
GSM311808	6.88588	1	260	High
GSM311809	5.90498	0	826	Low
GSM311810	7.38495	1	461	High
GSM311811	7.21214	1	283	High
GSM311812	7.28867	0	1176	High
GSM311813	7.22353	1	61	High
GSM311814	6.58358	1	289	High
GSM311815	7.28167	1	113	High
GSM311816	6.07654	1	109	Low
GSM311817	6.77155	1	30	High
GSM311818	6.76476	0	1176	High
GSM311819	6.85517	1	205	High
GSM311820	5.97118	1	252	Low
GSM311821	6.17564	1	44	High
GSM311822	7.16472	1	31	High
GSM311823	6.5148	1	86	High
GSM311824	7.45929	0	1176	High
GSM311825	7.45551	1	41	High
GSM311826	6.22145	0	285	High
GSM311827	6.407	1	1102	High
GSM311828	6.2876	1	749	High
GSM311829	7.54495	1	236	High
GSM311830	6.31979	1	280	High
GSM311831	6.54805	1	27	High
GSM311832	6.55757	1	123	High
GSM311833	9.98421	1	321	High
GSM311834	6.85251	1	56	High
GSM311835	6.30064	1	124	High
GSM311836	6.70268	1	256	High
GSM311837	6.09208	1	442	Low
GSM311838	6.42912	1	41	High
GSM311839	7.74584	1	39	High
GSM311840	6.39137	1	50	High
GSM311841	6.47978	1	17	High
GSM311842	6.77684	1	77	High
GSM311843	6.79887	1	157	High
GSM311844	6.64631	0	1176	High
GSM311845	6.34665	1	599	High
GSM311846	7.30188	0	1176	High
GSM311847	8.53117	1	238	High
GSM311848	6.26788	1	107	High
GSM311849	6.52821	1	175	High
GSM311850	6.90616	1	250	High
GSM311851	7.57134	1	416	High
GSM311852	6.8035	0	289	High
GSM311853	7.7883	1	28	High
GSM311854	7.13223	1	340	High
GSM311855	6.79062	0	452	High
GSM311856	6.47493	1	62	High
GSM311857	6.28809	1	91	High
GSM311858	10.9645	1	33	High
GSM311859	6.21868	1	872	High
GSM311860	8.0245	1	251	High
GSM311861	8.75141	1	314	High
GSM311862	7.7667	1	176	High
GSM311863	6.91026	1	741	High
GSM311864	6.24943	1	229	High
GSM311865	8.37172	1	263	High
GSM311866	7.38567	1	4	High
GSM311867	8.03565	0	1176	High
GSM311868	7.24048	1	271	High
GSM311869	6.61008	1	484	High
GSM311870	6.41042	1	18	High
GSM311871	7.59357	0	581	High
GSM311872	7.30962	1	184	High
GSM311873	7.29349	0	891	High
GSM311874	6.98036	0	850	High
GSM311875	7.19835	0	575	High
GSM311876	7.19584	1	13	High
GSM311877	7.91326	0	51	High
GSM311878	6.5268	0	608	High
GSM311879	7.76281	0	114	High
GSM311880	7.11476	0	849	High
GSM311881	6.43927	0	840	High
GSM311882	7.8956	0	794	High
GSM311883	7.08393	1	127	High
GSM311884	7.26437	1	24	High
GSM311885	6.82991	0	486	High
GSM311886	6.79201	1	693	High
GSM311887	7.67221	1	31	High
GSM311888	6.37942	1	148	High
GSM311889	6.98708	0	1176	High
GSM311890	8.07327	1	284	High
GSM311891	6.03753	0	1176	Low
GSM311892	6.70174	0	1176	High
GSM311893	7.99108	1	19	High
GSM311894	6.54414	0	1176	High
GSM311895	6.12748	1	79	Low
GSM311896	8.28915	1	137	High
GSM311897	7.51791	1	326	High
GSM311898	7.46971	1	304	High
GSM311899	8.29153	0	1176	High
GSM311900	7.79108	1	999	High
GSM311901	7.05324	0	1176	High
GSM311902	7.25028	1	41	High
GSM311903	6.39968	1	352	High
GSM311904	7.16422	1	192	High
GSM311905	7.47614	0	1113	High
GSM311906	8.08148	1	559	High
GSM311907	7.58339	0	209	High
GSM311908	7.05796	0	1176	High
GSM311909	6.4536	1	233	High
GSM311910	7.17796	0	1176	High
GSM311911	8.86266	0	1176	High
GSM311912	6.49831	0	1176	High
GSM311913	6.59648	0	1176	High
GSM311914	7.21727	0	1176	High
GSM311915	5.87959	0	1176	Low
GSM311916	6.7268	0	1176	High
GSM311917	7.64573	0	1176	High
GSM311918	6.73164	1	223	High
GSM311919	6.66876	1	51	High
GSM311920	6.99477	0	676	High
GSM311921	6.46947	0	1176	High
GSM311922	6.77832	1	175	High
GSM311923	7.26129	0	916	High
GSM316652	7.32176	1	21	High
GSM316653	7.5677	1	253	High
GSM316654	6.97835	0	457	High
GSM316655	7.25189	1	33	High
GSM316656	7.62716	1	96	High
GSM316657	6.33693	1	473	High
GSM316658	6.61119	0	1280	High
GSM316659	6.7512	1	471	High
GSM316660	5.99856	0	1448	Low
GSM316661	8.011	1	72	High
GSM316662	7.45403	1	303	High
GSM316663	7.47604	1	301	High
GSM316664	6.07159	1	2	Low
GSM316665	7.11521	0	1202	High
GSM316666	8.84878	1	4	High
GSM316667	6.54665	1	308	High
GSM316668	8.47834	0	937	High
GSM316669	7.66064	1	114	High
GSM316670	6.4813	1	52	High
GSM316671	8.41575	1	388	High
GSM316672	5.63489	0	448	Low
GSM316673	5.75612	0	1405	Low
GSM316674	7.67036	0	1085	High
GSM316675	7.48712	1	1118	High
GSM316676	7.03286	1	539	High
GSM316677	6.14369	1	256	Low
GSM316678	6.99995	0	1374	High
GSM316679	7.19959	0	919	High
GSM316680	6.89366	0	1188	High
GSM316681	8.37033	1	113	High
GSM316682	7.75257	0	1427	High
GSM316683	7.27693	0	1168	High
GSM316684	6.93392	0	1133	High
GSM316685	7.65983	0	1383	High
GSM316686	6.25471	0	1518	High
GSM316687	6.88806	1	169	High
GSM316688	6.53916	1	403	High
GSM316689	5.97477	1	396	Low
GSM316690	7.86186	1	14	High
GSM316691	6.83482	1	132	High
GSM316692	8.05063	0	1056	High
GSM316693	7.62618	1	259	High
GSM316694	7.35446	0	1508	High
GSM316695	6.18828	1	815	High
GSM316696	6.2822	1	1278	High
GSM316697	8.47538	0	406	High
GSM316698	6.31785	0	979	High
GSM316699	7.34763	1	624	High
GSM316700	7.34052	1	210	High
GSM316701	7.43145	0	1183	High
GSM316702	7.51963	1	40	High
GSM316703	7.71581	0	1173	High
GSM316704	6.74687	1	36	High
GSM316705	6.23611	0	1441	High
GSM316706	6.61276	0	1300	High
GSM316707	6.26957	1	36	High
GSM316708	7.96157	1	516	High
GSM316709	7.79304	0	1092	High
GSM316710	6.98215	1	271	High
GSM316711	6.66947	0	141	High
GSM316712	6.01559	1	624	Low
GSM316713	6.14515	1	5	Low
GSM316714	7.13714	1	1	High
GSM316715	6.09297	1	500	Low
GSM316716	6.81813	1	342	High
GSM316717	7.85954	1	330	High
GSM316718	6.48287	0	1080	High
GSM316719	6.67534	0	1175	High
GSM316720	5.58742	1	33	Low
GSM316721	6.91837	0	1403	High
GSM316722	7.39415	1	74	High
GSM316723	7.21756	1	398	High
GSM316724	7.38837	0	1304	High
GSM316725	6.46117	1	4	High
GSM316726	6.49654	1	538	High
GSM316727	6.32848	0	1019	High
GSM316728	7.10068	1	606	High
GSM316729	7.52348	0	241	High
GSM316730	7.09463	1	787	High
GSM924440	7.3549	1	22	High
GSM924441	8.4874	1	298	High
GSM924443	6.797	1	24	High
GSM924444	7.52091	1	2	High
GSM924445	7.65684	1	255	High
GSM924446	7.0901	1	1062	High
GSM924447	7.44753	1	212	High
GSM924448	6.02808	0	3502	Low
GSM924449	7.30821	1	40	High
GSM924450	7.79066	1	97	High
GSM924451	6.08226	1	477	Low
GSM924452	7.62081	0	382	High
GSM924453	7.95721	1	16	High
GSM924454	5.92968	0	2755	Low
GSM924455	6.84655	1	364	High
GSM924456	6.37952	1	144	High
GSM924457	6.84655	1	165	High
GSM924458	7.04194	0	2197	High
GSM924459	7.16659	1	18	High
GSM924460	5.85236	1	43	Low
GSM924461	7.41984	0	2940	High
GSM924462	7.76406	1	522	High
GSM924463	6.80693	1	145	High
GSM924464	7.72847	0	1149	High
GSM924465	6.52437	0	2150	High
GSM924466	6.75715	1	472	High
GSM924467	8.34753	0	2598	High
GSM924468	6.96431	1	292	High
GSM924469	7.59368	1	305	High
GSM924470	7.45673	1	303	High
GSM924471	7.60273	1	5	High
GSM924472	8.5037	0	707	High
GSM924473	5.83014	1	3	Low
GSM924474	7.09969	1	1677	High
GSM924475	8.87044	1	5	High
GSM924476	8.70496	0	2917	High
GSM924477	7.05159	1	82	High
GSM924478	7.1951	1	555	High
GSM924479	7.85239	1	115	High
GSM924480	6.35862	1	54	High
GSM924481	6.0172	1	2950	Low
GSM924482	6.90563	1	923	High
GSM924483	6.04979	1	322	Low
GSM924484	8.17154	0	2239	High
GSM924485	8.32261	1	389	High
GSM924486	5.83014	0	763	Low
GSM924487	7.8436	1	1741	High
GSM924488	7.54827	1	1120	High
GSM924489	7.0226	1	438	High
GSM924490	6.97406	1	541	High
GSM924491	7.09969	1	125	High
GSM924492	7.08048	0	2586	High
GSM924493	7.08048	1	37	High
GSM924494	7.4843	0	99	High
GSM924495	8.38064	1	28	High
GSM924496	7.33625	0	2112	High
GSM924497	7.64785	1	1492	High
GSM924498	7.01291	0	3362	High
GSM924499	7.03227	1	58	High
GSM924500	6.75715	1	1158	High
GSM924501	8.4874	1	101	High
GSM924502	6.43153	1	723	High
GSM924503	6.04979	1	2247	Low
GSM924504	7.41984	0	2894	High
GSM924505	5.78552	1	364	Low
GSM924506	7.42908	1	1181	High
GSM924507	7.8436	0	3026	High
GSM924508	7.38279	0	1170	High
GSM924509	7.15707	0	1132	High
GSM924510	7.68377	0	2818	High
GSM924511	5.74067	0	3919	Low
GSM924512	6.86629	1	170	High
GSM924513	5.51285	1	397	Low
GSM924514	6.83666	1	134	High
GSM924515	7.68377	0	2699	High
GSM924516	7.59368	1	265	High
GSM924517	7.33625	0	3099	High
GSM924518	5.819	1	816	Low
GSM924519	6.02808	1	1280	Low
GSM924520	6.06063	1	1303	Low
GSM924521	7.44753	1	214	High
GSM924522	7.36421	0	2963	High
GSM924524	7.52091	0	3007	High
GSM924525	6.62636	1	38	High
GSM924526	5.9626	0	3679	Low
GSM924527	7.94852	1	519	High
GSM924528	5.97355	1	501	Low
GSM924529	7.07086	1	250	High
GSM924530	7.36421	1	26	High
GSM924532	6.5141	1	151	High
GSM924533	6.21092	1	221	High
GSM924534	7.44753	1	229	High
GSM924535	7.81717	1	2433	High
GSM924536	7.63884	1	602	High
GSM924537	6.54486	1	144	High
GSM924538	6.72715	1	169	High
GSM924539	5.5013	0	53	Low
GSM924540	5.77433	1	1093	Low
GSM924541	6.32718	1	80	High
GSM924542	6.6769	1	240	High
GSM924543	7.24241	1	352	High
GSM924544	7.81717	0	2649	High
GSM924545	6.97406	1	260	High
GSM924546	6.35862	1	316	High
GSM924547	5.43166	1	624	Low
GSM924548	7.86995	0	3053	High
GSM924549	7.10928	1	3	High
GSM924550	5.819	0	1184	Low
GSM924551	6.9448	1	344	High
GSM924552	6.22155	1	1295	High
GSM924553	6.64661	0	2939	High
GSM924554	7.80834	1	443	High
GSM924555	7.59368	1	75	High
GSM924556	7.09969	1	801	High
GSM924557	6.32718	0	2693	High
GSM924558	7.96588	0	3468	High
GSM924559	6.75715	1	19	High
GSM924560	7.37351	0	3275	High
GSM924561	6.47292	1	490	High
GSM924562	6.53462	1	675	High
GSM924563	7.65684	0	2979	High
GSM924564	7.24241	1	513	High
GSM924565	6.54486	1	32	High
GSM924566	7.8436	1	58	High
GSM924567	6.73716	1	48	High
GSM924568	6.09306	0	1263	Low
GSM924569	7.15707	1	607	High
GSM924570	7.09969	1	789	High
GSM924572	7.89622	1	35	High
GSM924573	6.1361	1	548	Low
GSM924574	6.97406	0	407	High
GSM924575	6.37952	1	136	High
GSM924576	7.32692	1	96	High
GSM924577	7.61177	1	47	High
GSM924578	7.47512	1	342	High
GSM924579	6.24278	1	113	High
