# Supplementary material for: Upregulation of Tim‐3 is associated with poor prognosis in acute myeloid leukemia
Source: Cancer Med. 2022 Dec 21;12(7):8956–69. doi: 10.1002/cam4.5549 (PMC10134367; doi:10.1002/cam4.5549)
Supplement: Supplementary file 5 — Table S3. [file CAM4-12-8956-s005.xlsx]

## Sheet: DEG
Symbol	logFC	AveExpr	t	P.Value	adj.P.Val	B	-log10(P.Value)	change
HAVCR2	2.50414	3.20231	15.476	1.49e-34	2.04e-30	65.1551	33.8262	up
CD180	2.2416	4.3865	7.59506	1.8e-12	1.23e-08	17.7426	11.7449	up
CD74	2.134	10.0173	7.25661	1.25e-11	5.72e-08	15.9159	10.9014	up
AAMDC	-0.458076	2.86448	-6.96932	6.3e-11	2.15e-07	14.3991	10.2007	stable
CEACAM19	-1.24399	1.54389	-6.91234	8.64e-11	2.36e-07	14.1023	10.0635	down
SERPINB6	1.50419	3.82521	6.85294	1.2e-10	2.73e-07	13.7941	9.92106	up
HLA-DRB1	2.28276	6.96117	6.75408	2.06e-10	4.03e-07	13.2847	9.68551	up
HLA-DRB5	2.47617	5.72213	6.64509	3.73e-10	6.38e-07	12.7279	9.42801	up
GNB3	-0.724084	1.06014	-6.55423	6.09e-10	8.85e-07	12.2677	9.21512	stable
HLA-DRA	2.2659	8.92217	6.54304	6.47e-10	8.85e-07	12.2113	9.18902	up
HLA-DPA1	2.37409	7.05812	6.44225	1.11e-09	1.2e-06	11.7057	8.95502	up
HLA-DRB6	2.08901	4.93276	6.43662	1.14e-09	1.2e-06	11.6776	8.94203	up
IL12RB1	1.1437	2.68199	6.43639	1.14e-09	1.2e-06	11.6764	8.94149	up
GPC2	-0.709019	1.02126	-6.3965	1.41e-09	1.38e-06	11.4777	8.84951	stable
PRPF3	-0.373367	4.67766	-6.31506	2.17e-09	1.88e-06	11.0744	8.66274	stable
LY86	2.39862	4.23092	6.31306	2.2e-09	1.88e-06	11.0645	8.65815	up
GYG2	-0.959	0.772801	-6.24296	3.17e-09	2.55e-06	10.7199	8.49855	stable
ACBD7	-0.479297	0.47994	-6.10718	6.42e-09	4.88e-06	10.0594	8.1924	stable
HLA-DPB1	2.10568	6.41162	6.05545	8.38e-09	6.03e-06	9.81004	8.07681	up
DOC2A	-1.01054	2.39593	-5.89691	1.88e-08	1.28e-05	9.05455	7.72632	down
HLA-DMB	1.69807	3.84754	5.87324	2.12e-08	1.38e-05	8.94287	7.67448	up
LYN	0.825838	6.23726	5.7823	3.34e-08	2.08e-05	8.51658	7.47654	stable
GAL3ST4	-0.743408	1.55247	-5.75716	3.78e-08	2.25e-05	8.39949	7.42216	stable
PECAM1	1.29979	6.18175	5.73881	4.14e-08	2.36e-05	8.31423	7.38255	up
KIAA0895	-0.588749	0.818311	-5.68142	5.51e-08	3.01e-05	8.04882	7.25921	stable
RAB31	1.81321	3.64833	5.66562	5.95e-08	3.04e-05	7.97609	7.22541	up
HLA-DMA	1.48676	6.46891	5.65667	6.22e-08	3.04e-05	7.93493	7.20628	up
HLA-DQA1	1.77677	2.97024	5.65635	6.23e-08	3.04e-05	7.93348	7.2056	up
CNDP2	0.636116	4.31636	5.62691	7.2e-08	3.34e-05	7.79841	7.1428	stable
GPR65	1.26561	2.83537	5.62305	7.34e-08	3.34e-05	7.78074	7.13459	up
CIITA	1.6787	4.75653	5.61497	7.63e-08	3.37e-05	7.74379	7.11741	up
PLXNB1	-1.25317	1.83912	-5.58465	8.85e-08	3.78e-05	7.6054	7.05305	down
SCNN1D	-0.81803	1.90279	-5.56023	9.97e-08	4.13e-05	7.49432	7.00138	stable
LGR4	-0.869197	0.786277	-5.53775	1.11e-07	4.33e-05	7.39233	6.95393	stable
CD300C	1.63616	3.04746	5.53263	1.14e-07	4.33e-05	7.36916	6.94315	up
TMSB15B	-0.639481	1.06666	-5.52814	1.16e-07	4.33e-05	7.34883	6.93369	stable
P2RY13	1.65096	2.84725	5.52718	1.17e-07	4.33e-05	7.34452	6.93168	up
FAM65B	0.991366	4.97735	5.44716	1.72e-07	6.2e-05	6.98432	6.76403	stable
RGS10	1.28714	4.35961	5.41235	2.03e-07	7.13e-05	6.82879	6.6916	up
TLN1	0.660441	6.89181	5.39809	2.18e-07	7.34e-05	6.76528	6.66201	stable
TNFSF8	1.09918	2.91172	5.39584	2.2e-07	7.34e-05	6.7553	6.65737	up
ZNF20	-0.464286	2.27583	-5.38446	2.32e-07	7.57e-05	6.70471	6.6338	stable
CHST7	0.634575	1.2278	5.36995	2.49e-07	7.92e-05	6.64032	6.6038	stable
C17orf75	-0.35912	2.78066	-5.35364	2.69e-07	8.24e-05	6.56806	6.57013	stable
GAS8-AS1	-0.391778	0.61885	-5.35202	2.71e-07	8.24e-05	6.56089	6.56679	stable
ST7L	-0.307899	2.4034	-5.32918	3.02e-07	8.98e-05	6.46003	6.51978	stable
OAS2	1.27777	3.60427	5.3092	3.32e-07	9.15e-05	6.37206	6.47878	up
TEKT2	-0.858532	0.890003	-5.30769	3.34e-07	9.15e-05	6.36542	6.47569	stable
TEAD3	-0.405821	0.411417	-5.30571	3.38e-07	9.15e-05	6.35669	6.47161	stable
MEX3A	-0.931815	0.930511	-5.30525	3.38e-07	9.15e-05	6.35469	6.47068	stable
ACSL4	0.588148	4.59922	5.30346	3.41e-07	9.15e-05	6.34679	6.467	stable
SLC9A5	-0.408057	0.987235	-5.2992	3.48e-07	9.16e-05	6.3281	6.45829	stable
GNAI2	0.459001	7.45484	5.27339	3.93e-07	0.0001	6.21493	6.40552	stable
ACVR2B	-0.630818	0.860125	-5.27252	3.95e-07	0.0001	6.21115	6.40375	stable
MPEG1	2.61573	4.89891	5.26634	4.06e-07	0.000101053	6.18411	6.39114	up
DAPP1	0.937052	3.88314	5.23969	4.6e-07	0.000112459	6.06775	6.33687	stable
KYNU	1.62516	2.88384	5.23432	4.72e-07	0.00011257	6.04438	6.32597	up
CD300A	1.21512	4.35249	5.22913	4.84e-07	0.00011257	6.02181	6.31544	up
ITGAL	1.1373	5.84546	5.22831	4.86e-07	0.00011257	6.01825	6.31378	up
HACE1	-0.486321	2.48807	-5.21624	5.14e-07	0.000115228	5.96576	6.28929	stable
RHBDF2	0.934264	3.63042	5.21618	5.14e-07	0.000115228	5.9655	6.28917	stable
FGD2	1.61728	2.98116	5.19403	5.7e-07	0.000125696	5.86944	6.24434	up
HCK	1.51587	5.11017	5.18767	5.87e-07	0.000127409	5.84195	6.23152	up
RNF144B	1.12767	2.71229	5.17879	6.12e-07	0.000129467	5.80352	6.21358	up
GPX1	0.737305	7.70889	5.1775	6.15e-07	0.000129467	5.79796	6.21098	stable
OBSL1	-1.32236	2.48381	-5.16238	6.6e-07	0.000136765	5.73273	6.18054	down
ZNF334	-1.13051	1.46507	-5.14063	7.3e-07	0.000148989	5.63911	6.13682	down
LRIG1	-0.683001	1.66365	-5.13699	7.42e-07	0.000149283	5.6235	6.12954	stable
CD86	1.68678	2.98426	5.11478	8.22e-07	0.000162986	5.52825	6.08505	up
NFKB1	0.418254	4.47238	5.09839	8.87e-07	0.000171439	5.45813	6.0523	stable
P3H3	-0.875118	1.00739	-5.09758	8.9e-07	0.000171439	5.45467	6.05069	stable
DOCK11	0.562919	4.94178	5.09023	9.2e-07	0.000174857	5.42332	6.03604	stable
S100Z	1.2159	4.00039	5.07931	9.68e-07	0.000180788	5.37676	6.01429	up
SERPINH1	-1.01562	2.41645	-5.07415	9.91e-07	0.000180788	5.35479	6.00402	down
JAML	1.79406	3.52748	5.07229	9.99e-07	0.000180788	5.34686	6.00032	up
IGSF6	1.52201	3.85945	5.07116	1e-06	0.000180788	5.34206	5.99807	up
HLA-DQB1	2.02945	5.37055	5.06644	1.03e-06	0.000182336	5.32198	5.98869	up
LRFN3	-0.718417	1.02207	-5.02044	1.27e-06	0.000215239	5.12703	5.89757	stable
NCF2	1.76773	4.97572	5.01878	1.28e-06	0.000215239	5.12001	5.89428	up
CASS4	0.890468	2.35668	5.01664	1.29e-06	0.000215239	5.11098	5.89006	stable
SAMHD1	1.75701	6.05742	5.01661	1.29e-06	0.000215239	5.11088	5.89002	up
S100A4	1.1402	7.88756	5.01458	1.3e-06	0.000215239	5.10228	5.886	up
SLC2A6	1.09244	2.46563	5.01359	1.31e-06	0.000215239	5.09813	5.88406	up
AKAP13	0.530809	4.70757	4.9856	1.48e-06	0.000241454	4.98027	5.82894	stable
2022-03-01	1.19124	2.79482	4.97608	1.55e-06	0.000249116	4.94028	5.81023	up
OGDH	0.543402	4.847	4.96909	1.6e-06	0.00025412	4.91095	5.79652	stable
DHRS4L1	-0.256575	0.504848	-4.94345	1.79e-06	0.000281975	4.80368	5.74632	stable
SERPINE1	-1.09328	1.39776	-4.93742	1.84e-06	0.000286429	4.77853	5.73456	down
CAP1	0.494269	7.26099	4.92087	1.98e-06	0.000304566	4.70956	5.70228	stable
ZNF711	-1.72616	1.86908	-4.91874	2e-06	0.000304566	4.7007	5.69813	down
LILRA1	1.5657	3.2016	4.91129	2.07e-06	0.000310172	4.66972	5.68363	up
DCUN1D2	-0.435387	3.43769	-4.90532	2.13e-06	0.000310172	4.64494	5.67203	stable
KHDRBS3	-0.922534	0.839987	-4.90141	2.17e-06	0.000310172	4.62873	5.66444	stable
ACY3	1.63525	2.80147	4.90108	2.17e-06	0.000310172	4.62733	5.66378	up
CWC25	-0.366356	4.44015	-4.90075	2.17e-06	0.000310172	4.62597	5.66315	stable
PTPRO	0.861411	1.20748	4.90025	2.18e-06	0.000310172	4.62391	5.66218	stable
ZFYVE9	-0.986179	1.41637	-4.89693	2.21e-06	0.000311574	4.61011	5.65572	stable
HAVCR1	0.371033	0.452619	4.88731	2.31e-06	0.000321925	4.57028	5.63707	stable
ARPC1B	0.68677	7.10798	4.87574	2.43e-06	0.000335558	4.5224	5.61465	stable
GIMAP8	1.30254	2.37418	4.86228	2.58e-06	0.000352722	4.46683	5.58862	up
NEXN	0.888421	1.68632	4.85107	2.71e-06	0.000367066	4.42064	5.56699	stable
PPFIA3	-0.466542	0.580437	-4.83954	2.85e-06	0.000376905	4.37321	5.54477	stable
FTO	-0.928459	4.09188	-4.83893	2.86e-06	0.000376905	4.37072	5.5436	stable
CCR5	1.11177	1.7041	4.83851	2.87e-06	0.000376905	4.36899	5.54279	up
CD300LB	1.54888	2.49465	4.82365	3.06e-06	0.000398711	4.30799	5.51421	up
TTYH2	0.667357	3.07754	4.81244	3.22e-06	0.000412859	4.26209	5.49269	stable
CYSLTR1	0.738897	3.97664	4.81149	3.23e-06	0.000412859	4.2582	5.49087	stable
TLDC2	1.46959	3.78056	4.79764	3.43e-06	0.000433357	4.20157	5.46433	up
FGF17	-0.72274	0.851144	-4.79631	3.45e-06	0.000433357	4.19614	5.46178	stable
TLR7	1.3128	1.66602	4.78705	3.6e-06	0.000444992	4.15838	5.44408	up
ADAP2	1.3824	2.55276	4.78308	3.66e-06	0.000444992	4.14219	5.43649	up
PCBP3	-1.10245	1.10941	-4.78307	3.66e-06	0.000444992	4.14216	5.43647	down
ARL6IP5	0.518073	6.71742	4.7821	3.68e-06	0.000444992	4.13821	5.43462	stable
RBFOX2	-0.721515	0.880407	-4.77754	3.75e-06	0.000450024	4.11964	5.42591	stable
WARS	0.740188	5.16314	4.76677	3.93e-06	0.000464211	4.07584	5.40537	stable
YPEL1	-0.561531	3.28891	-4.7665	3.94e-06	0.000464211	4.07475	5.40486	stable
GPR157	-0.260074	0.514684	-4.76435	3.97e-06	0.000464211	4.06601	5.40076	stable
PNPLA6	0.623313	4.53189	4.76261	4e-06	0.000464211	4.05896	5.39746	stable
FAM49A	1.09482	3.40739	4.75172	4.2e-06	0.00048053	4.01479	5.37674	up
KCNMB1	0.977299	1.80872	4.75084	4.22e-06	0.00048053	4.01122	5.37507	stable
SLC37A2	1.25508	2.09548	4.74899	4.25e-06	0.00048053	4.00372	5.37155	up
COQ10A	-0.460317	2.59943	-4.74531	4.32e-06	0.000484329	3.98881	5.36455	stable
PIK3R5	0.778053	4.14998	4.742	4.38e-06	0.000485632	3.97542	5.35827	stable
NPM2	-0.969958	1.77755	-4.73955	4.43e-06	0.000485632	3.96552	5.35363	stable
TNIP1	0.389448	5.31837	4.73877	4.44e-06	0.000485632	3.96234	5.35214	stable
SPECC1	0.66535	3.95791	4.73731	4.47e-06	0.000485632	3.95646	5.34938	stable
IFI30	2.03055	6.16979	4.73072	4.6e-06	0.000495882	3.92981	5.33687	up
MTMR14	0.393135	4.95535	4.72358	4.75e-06	0.000507572	3.90098	5.32335	stable
SYCE2	-0.460974	2.38016	-4.71912	4.84e-06	0.00051353	3.88298	5.3149	stable
CEP95	-0.36056	4.05969	-4.71287	4.98e-06	0.000523636	3.8578	5.30308	stable
POMT1	-0.53146	3.58172	-4.70825	5.08e-06	0.0005267	3.83922	5.29436	stable
RIC8B	-0.288009	2.11159	-4.70802	5.08e-06	0.0005267	3.83827	5.29392	stable
STKLD1	-0.272664	0.816795	-4.70579	5.13e-06	0.000527841	3.82928	5.2897	stable
GNS	0.767384	5.38527	4.69977	5.27e-06	0.000537776	3.8051	5.27835	stable
DOK2	1.1585	3.95682	4.6936	5.41e-06	0.000548283	3.78032	5.26672	up
MICAL2	0.93969	2.50282	4.68208	5.69e-06	0.000572135	3.7341	5.24502	stable
ANKS6	-0.702606	1.59144	-4.67993	5.74e-06	0.000573283	3.72547	5.24096	stable
PKD2	-0.743958	4.24019	-4.67288	5.92e-06	0.00058677	3.69723	5.22771	stable
TPM3	0.296467	5.72023	4.67113	5.96e-06	0.000586978	3.69023	5.22442	stable
SMO	-0.86044	1.21341	-4.66671	6.08e-06	0.000594024	3.67256	5.21612	stable
MEF2C	1.17205	4.49545	4.66165	6.21e-06	0.000602848	3.65235	5.20663	up
P3H4	-0.540367	1.34412	-4.65513	6.39e-06	0.000611716	3.62633	5.19441	stable
KCNJ14	-0.466557	1.80262	-4.65343	6.44e-06	0.000611716	3.61954	5.19122	stable
OAS1	1.12648	3.40736	4.65339	6.44e-06	0.000611716	3.61938	5.19114	up
HNRNPH3	-0.342157	5.96865	-4.64516	6.67e-06	0.000626366	3.58656	5.17573	stable
SRD5A1	0.650623	2.23317	4.6447	6.69e-06	0.000626366	3.58474	5.17487	stable
CTSS	1.26654	6.27685	4.64104	6.79e-06	0.000631986	3.57017	5.16803	up
COTL1	1.00851	5.24498	4.63745	6.9e-06	0.000637494	3.55588	5.16132	up
TLR8	1.78545	2.4793	4.63511	6.97e-06	0.00063963	3.54657	5.15694	up
ZNF185	1.38262	4.18864	4.62813	7.18e-06	0.000654727	3.51882	5.1439	up
STXBP1	-0.953719	1.39575	-4.62549	7.26e-06	0.000657811	3.50833	5.13898	stable
CNFN	-0.502062	0.500829	-4.61846	7.48e-06	0.000673497	3.48045	5.12587	stable
CLEC4A	1.35155	2.52275	4.61529	7.59e-06	0.000678254	3.46789	5.11997	up
SRGAP3	-0.735066	1.00215	-4.60186	8.04e-06	0.000710821	3.41471	5.09497	stable
SOCS7	-0.337631	2.40157	-4.60131	8.05e-06	0.000710821	3.41256	5.09396	stable
ANXA2R	-0.63271	2.84951	-4.59631	8.23e-06	0.000721534	3.39279	5.08467	stable
DOK3	0.666073	5.6645	4.59465	8.29e-06	0.000722065	3.38621	5.08158	stable
UNC93B1	0.881242	4.64165	4.58371	8.68e-06	0.00075183	3.34303	5.06128	stable
PCBP4	-0.721	1.58852	-4.58115	8.78e-06	0.000752171	3.33294	5.05653	stable
GKAP1	-0.5637	2.37582	-4.57993	8.83e-06	0.000752171	3.32815	5.05428	stable
CLCN3	0.558521	3.21219	4.57919	8.85e-06	0.000752171	3.32524	5.05291	stable
RAB29	0.667939	3.3017	4.57575	8.98e-06	0.000758566	3.3117	5.04655	stable
DTX3L	0.552454	4.4809	4.56986	9.21e-06	0.000768006	3.28852	5.03564	stable
FAM57A	-0.574151	1.74306	-4.56894	9.25e-06	0.000768006	3.28488	5.03393	stable
ARHGAP18	0.566628	2.94277	4.56588	9.37e-06	0.000768006	3.27287	5.02828	stable
FUT2	-0.38384	1.10775	-4.56575	9.37e-06	0.000768006	3.27234	5.02803	stable
F3	-1.05472	1.16147	-4.5653	9.39e-06	0.000768006	3.27056	5.0272	down
LILRB1	1.31037	2.69351	4.56431	9.43e-06	0.000768006	3.26669	5.02538	up
HMGB3	-0.707556	2.468	-4.5615	9.55e-06	0.000772645	3.25565	5.02019	stable
NT5C3B	-0.785321	2.66792	-4.5561	9.77e-06	0.000785938	3.23445	5.01022	stable
STOM	0.779696	5.73777	4.55206	9.94e-06	0.000794236	3.21862	5.00277	stable
MATN2	-0.366508	0.575581	-4.55088	9.99e-06	0.000794236	3.21396	5.00058	stable
BIK	-1.12743	2.34436	-4.5365	1.06e-05	0.000836132	3.15768	4.9741	down
TUBA3FP	-0.238879	0.363349	-4.53603	1.06e-05	0.000836132	3.15584	4.97323	stable
CXCL16	1.20732	2.03745	4.52722	1.1e-05	0.000862961	3.1214	4.95703	up
AKAP7	0.815409	2.30406	4.52549	1.11e-05	0.00086437	3.11463	4.95384	stable
PIK3AP1	0.600569	5.35453	4.52407	1.12e-05	0.000864644	3.10911	4.95124	stable
PIK3R2	1.00381	5.13248	4.52091	1.13e-05	0.000868421	3.09678	4.94544	up
DCBLD2	-0.665801	1.61803	-4.52038	1.14e-05	0.000868421	3.09472	4.94447	stable
CBFA2T2	-0.224307	3.27497	-4.49754	1.25e-05	0.000950953	3.00582	4.90262	stable
FGD4	1.09777	2.04767	4.49247	1.28e-05	0.000960052	2.98611	4.89334	up
WDR1	0.283128	5.5861	4.49172	1.28e-05	0.000960052	2.98322	4.89198	stable
SIGLEC9	1.5569	2.67723	4.49135	1.28e-05	0.000960052	2.98179	4.89131	up
MYOF	1.35643	2.05947	4.48397	1.32e-05	0.000979659	2.95315	4.87782	up
LUC7L	-0.356391	4.37783	-4.48396	1.32e-05	0.000979659	2.95311	4.87781	stable
LRRN1	-0.611305	0.747542	-4.47687	1.36e-05	0.00100386	2.92564	4.86487	stable
SWAP70	0.532634	3.72279	4.47084	1.4e-05	0.00100725	2.90232	4.85389	stable
CHTOP	-0.222506	4.46852	-4.47056	1.4e-05	0.00100725	2.90125	4.85338	stable
CD300E	2.03117	2.63095	4.46939	1.41e-05	0.00100725	2.8967	4.85124	up
KIAA0040	0.591071	3.58501	4.46915	1.41e-05	0.00100725	2.89579	4.85081	stable
MRC2	-1.29739	2.72242	-4.46897	1.41e-05	0.00100725	2.89508	4.85048	down
ABI3	1.09372	2.42297	4.46849	1.41e-05	0.00100725	2.89325	4.84961	up
WDR7	0.361881	2.97294	4.46146	1.46e-05	0.00103198	2.8661	4.83682	stable
CACHD1	-0.69417	0.840628	-4.45965	1.47e-05	0.00103449	2.8591	4.83353	stable
TGFA	-0.706915	0.993511	-4.45768	1.48e-05	0.00103771	2.85149	4.82994	stable
GIMAP6	0.991788	3.72983	4.45625	1.49e-05	0.00103862	2.84597	4.82734	stable
TSPYL4	-0.426985	3.86056	-4.45433	1.5e-05	0.00104145	2.83858	4.82386	stable
ATP6V1A	0.468796	4.97728	4.45317	1.51e-05	0.00104145	2.83411	4.82175	stable
2022-03-02	0.583631	3.71202	4.44854	1.54e-05	0.00105648	2.81625	4.81334	stable
KANSL2	-0.298897	3.95348	-4.44324	1.57e-05	0.00107001	2.79588	4.80374	stable
LRP1	1.716	3.17665	4.44309	1.57e-05	0.00107001	2.79531	4.80347	up
TNS2	-0.394621	1.19026	-4.43903	1.6e-05	0.00108292	2.77968	4.79611	stable
SMAP2	0.630817	6.49344	4.43674	1.61e-05	0.00108794	2.77087	4.79195	stable
SP100	0.384196	4.60631	4.43447	1.63e-05	0.00109108	2.76216	4.78785	stable
FGL2	1.70381	4.17472	4.4337	1.64e-05	0.00109108	2.75918	4.78644	up
TLR6	0.910061	2.84105	4.43167	1.65e-05	0.00109501	2.75138	4.78277	stable
EPB41L2	1.13172	2.6383	4.42745	1.68e-05	0.00110653	2.73518	4.77514	up
CLEC7A	1.60971	2.8042	4.42683	1.68e-05	0.00110653	2.73283	4.77403	up
MSH5	-0.457955	4.29065	-4.42167	1.72e-05	0.00112457	2.71304	4.7647	stable
USP44	-0.901449	0.744325	-4.42065	1.73e-05	0.00112457	2.70912	4.76285	stable
GCSAM	0.621615	1.65601	4.41659	1.76e-05	0.00113828	2.69358	4.75552	stable
ITGB7	0.996105	4.40828	4.41252	1.79e-05	0.00115226	2.67797	4.74817	stable
LIPA	0.629018	5.19494	4.40743	1.82e-05	0.00117132	2.65853	4.739	stable
RASSF3	0.561286	4.41466	4.40356	1.85e-05	0.00118472	2.64374	4.73202	stable
GSN	0.872606	5.18322	4.39627	1.91e-05	0.00121488	2.6159	4.7189	stable
DCLK2	-0.643501	0.683385	-4.39387	1.93e-05	0.00121488	2.60674	4.71458	stable
ZDHHC7	0.447958	4.73515	4.39385	1.93e-05	0.00121488	2.60668	4.71455	stable
SCUBE3	-0.475103	1.03737	-4.39303	1.94e-05	0.00121488	2.60353	4.71307	stable
WWP2	0.303333	3.90267	4.38264	2.02e-05	0.00126247	2.56393	4.69439	stable
POLG2	-0.352304	4.36765	-4.37732	2.07e-05	0.00128464	2.54372	4.68485	stable
LAMC1	-1.25802	1.51298	-4.37612	2.08e-05	0.00128517	2.53916	4.6827	down
RSRC2	-0.303195	5.46947	-4.37359	2.1e-05	0.00129281	2.52955	4.67817	stable
HDAC9	0.987048	2.29237	4.36786	2.15e-05	0.0013178	2.50778	4.6679	stable
BNIP3	-0.452199	2.64408	-4.36426	2.18e-05	0.00133158	2.49409	4.66144	stable
CD36	1.68028	4.42866	4.36292	2.19e-05	0.00133243	2.48904	4.65905	up
SERPINA1	1.91746	4.40626	4.36195	2.2e-05	0.00133243	2.48533	4.6573	up
TAP2	0.45376	4.28651	4.3571	2.25e-05	0.00135331	2.46695	4.64863	stable
FBXW11	0.255091	3.90404	4.35471	2.27e-05	0.00136068	2.45791	4.64436	stable
TBC1D1	0.506662	4.58197	4.35168	2.3e-05	0.0013682	2.44642	4.63894	stable
ABTB2	-0.779363	2.28245	-4.35125	2.3e-05	0.0013682	2.44479	4.63818	stable
GIMAP1	0.806339	3.36991	4.34937	2.32e-05	0.00137281	2.43771	4.63483	stable
PTPN1	0.300428	4.86947	4.34681	2.34e-05	0.00138135	2.42803	4.63026	stable
CIB3	-0.398209	0.80975	-4.34505	2.36e-05	0.00138545	2.42135	4.62711	stable
FAM120A	0.275119	5.32836	4.34085	2.4e-05	0.00140351	2.40549	4.61962	stable
CDK2	-0.414802	4.41354	-4.33671	2.44e-05	0.00142152	2.38984	4.61223	stable
CORO1A	0.667	6.93494	4.33312	2.48e-05	0.00143648	2.3763	4.60584	stable
PCYT1A	0.274199	4.27566	4.33112	2.5e-05	0.00143918	2.36876	4.60228	stable
GAS8	-0.521651	1.8747	-4.3306	2.5e-05	0.00143918	2.3668	4.60136	stable
STAG3L3	-0.514848	1.83497	-4.32723	2.54e-05	0.0014498	2.35412	4.59537	stable
APOL3	0.793844	2.80891	4.32676	2.54e-05	0.0014498	2.35235	4.59454	stable
PTGIR	1.10633	2.14884	4.32369	2.58e-05	0.00145165	2.34075	4.58906	up
KTI12	-0.325747	3.36648	-4.32364	2.58e-05	0.00145165	2.34056	4.58897	stable
ME2	0.311856	5.41867	4.32282	2.59e-05	0.00145165	2.33749	4.58752	stable
ZFAND2B	-0.456106	4.12339	-4.32242	2.59e-05	0.00145165	2.33597	4.5868	stable
KCTD12	1.68855	3.55841	4.31764	2.64e-05	0.00147428	2.31798	4.57831	up
TMPRSS9	-0.536447	1.78755	-4.31146	2.71e-05	0.00150584	2.29476	4.56734	stable
CERS1	-0.685014	1.02557	-4.30245	2.81e-05	0.00155589	2.26097	4.55138	stable
MS4A4A	1.4187	2.47794	4.30135	2.82e-05	0.00155663	2.25681	4.54942	up
TCEAL3	-0.586799	3.08935	-4.29819	2.86e-05	0.00156603	2.24498	4.54383	stable
ABCC6	-0.603213	1.4955	-4.29754	2.87e-05	0.00156603	2.24254	4.54268	stable
BTK	0.368887	5.56824	4.29692	2.87e-05	0.00156603	2.24023	4.54158	stable
ZYX	0.560913	7.63824	4.29342	2.91e-05	0.00157398	2.22711	4.53538	stable
IL15RA	0.620462	2.41134	4.29219	2.93e-05	0.00157398	2.2225	4.53321	stable
C5AR1	1.87888	3.52715	4.29187	2.93e-05	0.00157398	2.22131	4.53265	up
ZNF548	-0.442321	3.68086	-4.2918	2.93e-05	0.00157398	2.22104	4.53252	stable
IFI16	0.685734	5.85296	4.2883	2.98e-05	0.00159032	2.20795	4.52633	stable
SGK2	-0.372482	1.14511	-4.28622	3e-05	0.00159757	2.20018	4.52266	stable
C1QTNF3	-0.459192	2.21509	-4.28489	3.02e-05	0.00160004	2.19519	4.5203	stable
DBNL	0.427576	5.80356	4.28035	3.07e-05	0.00162357	2.17822	4.51228	stable
CNTROB	-0.482498	4.62631	-4.27727	3.11e-05	0.00163321	2.16674	4.50686	stable
SLC7A7	1.55591	3.3987	4.277	3.12e-05	0.00163321	2.16571	4.50637	up
CCR2	1.58502	3.01062	4.27351	3.16e-05	0.00164575	2.15271	4.50023	up
CREB5	0.97717	1.69864	4.27232	3.18e-05	0.00164575	2.14828	4.49813	stable
FGF11	-0.465252	1.29129	-4.2723	3.18e-05	0.00164575	2.14818	4.49809	stable
MSL3	0.328363	4.06627	4.27038	3.2e-05	0.00165233	2.14104	4.49471	stable
HCLS1	0.417571	6.64244	4.26683	3.25e-05	0.00166999	2.12781	4.48846	stable
CHRNB1	-0.542015	2.19059	-4.26489	3.27e-05	0.00167688	2.12057	4.48504	stable
CD101	1.07401	1.83615	4.26391	3.29e-05	0.00167728	2.11692	4.48331	up
TMEM99	-0.473401	1.06724	-4.26269	3.3e-05	0.00167932	2.11239	4.48117	stable
SCAMP2	0.286089	5.96581	4.25715	3.38e-05	0.0017111	2.09176	4.47142	stable
IL10RA	1.15847	3.88714	4.25459	3.41e-05	0.00172125	2.08226	4.46693	up
KIAA0930	0.642157	4.91298	4.25386	3.42e-05	0.00172125	2.07954	4.46564	stable
CERS5	-0.224587	4.0336	-4.2505	3.47e-05	0.00173845	2.06704	4.45973	stable
HK1	0.629056	4.76704	4.24907	3.49e-05	0.00174216	2.06172	4.45722	stable
EPS8	1.05229	1.67792	4.24729	3.51e-05	0.00174836	2.05511	4.45409	up
CREBZF	-0.402591	4.31716	-4.24281	3.58e-05	0.00176593	2.03849	4.44623	stable
FCGR2B	0.994492	1.75747	4.24215	3.59e-05	0.00176593	2.03607	4.44509	stable
BANK1	0.820908	2.62963	4.24212	3.59e-05	0.00176593	2.03596	4.44503	stable
MAGEH1	-0.420386	2.5104	-4.24116	3.6e-05	0.00176649	2.03238	4.44334	stable
PLEKHG4	-0.775253	2.00355	-4.23998	3.62e-05	0.00176856	2.02801	4.44128	stable
TBC1D22A	0.278895	3.70622	4.239	3.63e-05	0.00176926	2.02438	4.43956	stable
CASKIN2	-0.625534	1.4138	-4.23588	3.68e-05	0.00178426	2.0128	4.43408	stable
LRRC23	-0.377291	2.47756	-4.23515	3.69e-05	0.00178426	2.01011	4.43281	stable
TSPAN3	-0.367158	5.965	-4.22571	3.83e-05	0.00184125	1.9752	4.4163	stable
PVR	-0.91261	3.00044	-4.2256	3.84e-05	0.00184125	1.97478	4.4161	stable
AHR	1.17684	4.62635	4.22382	3.86e-05	0.00184798	1.96821	4.41299	up
TICAM1	0.498835	3.51191	4.22293	3.88e-05	0.00184818	1.96491	4.41143	stable
DLG5	-0.664371	2.08118	-4.22173	3.9e-05	0.00185064	1.96049	4.40934	stable
IFT122	-0.392695	3.47305	-4.21509	4e-05	0.00189419	1.93596	4.39773	stable
GDF1	-0.614066	0.788939	-4.21278	4.04e-05	0.00190526	1.92744	4.3937	stable
MAP2K3	0.422883	5.10316	4.20608	4.15e-05	0.00195051	1.90274	4.38201	stable
FAM57B	-0.259053	0.354447	-4.203	4.2e-05	0.00196797	1.89141	4.37665	stable
RPL23A	-0.433622	5.49016	-4.20097	4.24e-05	0.0019685	1.88396	4.37312	stable
GNGT2	0.619521	1.14792	4.20053	4.24e-05	0.0019685	1.88234	4.37236	stable
SLC9A3	-0.787262	1.69148	-4.20038	4.25e-05	0.0019685	1.88179	4.3721	stable
PLPP5	-0.384772	3.84328	-4.19788	4.29e-05	0.00197886	1.8726	4.36775	stable
ELF2	-0.360045	4.33092	-4.19739	4.3e-05	0.00197886	1.87077	4.36688	stable
CD93	1.42774	3.94632	4.19016	4.42e-05	0.00203011	1.84422	4.35432	up
OGFRL1	0.810789	4.22737	4.18016	4.6e-05	0.00209807	1.80755	4.33695	stable
NFYB	-0.344353	3.08834	-4.17971	4.61e-05	0.00209807	1.80588	4.33617	stable
ZNF554	-0.311356	1.64191	-4.17942	4.62e-05	0.00209807	1.80483	4.33567	stable
HYI	-0.445974	3.50044	-4.17849	4.63e-05	0.00209823	1.80141	4.33405	stable
PAG1	0.767249	3.61856	4.17728	4.66e-05	0.00209823	1.79699	4.33196	stable
METTL21B	-0.462618	2.3264	-4.17692	4.66e-05	0.00209823	1.79566	4.33133	stable
NOCT	-0.558144	3.91767	-4.17189	4.76e-05	0.00212527	1.77724	4.3226	stable
CD14	2.07994	3.70829	4.17172	4.76e-05	0.00212527	1.77661	4.32231	up
VCAN	2.20981	4.28362	4.17125	4.77e-05	0.00212527	1.77491	4.3215	up
AGAP7P	-0.593557	0.927193	-4.16893	4.81e-05	0.00213804	1.76644	4.31749	stable
LY96	1.15147	2.73376	4.16769	4.84e-05	0.00214168	1.7619	4.31534	up
TMEM150C	-0.521823	0.938569	-4.16299	4.93e-05	0.00217521	1.7447	4.30719	stable
TNFRSF1B	1.31442	4.9524	4.15671	5.05e-05	0.00222305	1.72179	4.29634	up
TSPY26P	-0.472114	1.64868	-4.15548	5.08e-05	0.00222679	1.71731	4.29422	stable
NFATC2IP	-0.265581	5.13049	-4.15466	5.1e-05	0.00222695	1.71431	4.2928	stable
PWWP3A	-0.479921	3.22409	-4.15254	5.14e-05	0.00223861	1.7066	4.28915	stable
THAP7-AS1	-0.287972	0.873851	-4.14735	5.25e-05	0.00227805	1.68767	4.28018	stable
EHBP1L1	0.57011	5.11676	4.13864	5.43e-05	0.00235068	1.656	4.26517	stable
HMOX1	1.39318	3.27206	4.13555	5.5e-05	0.00237219	1.64476	4.25984	up
PPP1R18	0.57762	5.7258	4.13197	5.58e-05	0.00239555	1.63176	4.25369	stable
THRA	-0.357063	3.79891	-4.13149	5.59e-05	0.00239555	1.63001	4.25286	stable
RSPH4A	-0.46841	0.889309	-4.12022	5.84e-05	0.0024968	1.58914	4.23349	stable
OSCAR	1.3161	3.97533	4.11945	5.86e-05	0.0024968	1.58636	4.23216	up
MYD88	0.565886	6.0036	4.11547	5.95e-05	0.00252521	1.57194	4.22533	stable
G6PD	0.53095	5.45377	4.11462	5.97e-05	0.00252521	1.56889	4.22388	stable
NGDN	-0.25186	3.9696	-4.11423	5.98e-05	0.00252521	1.56747	4.22321	stable
GUSBP2	-0.388165	1.31267	-4.10713	6.15e-05	0.00258892	1.54182	4.21105	stable
FRMD4A	-0.481005	1.76674	-4.10337	6.24e-05	0.00261953	1.52825	4.20461	stable
VENTX	1.12238	1.39655	4.10094	6.3e-05	0.00263666	1.51947	4.20045	up
CYP51A1	0.492603	3.07742	4.09225	6.52e-05	0.0027157	1.48814	4.18559	stable
PTAFR	1.37852	3.82916	4.09189	6.53e-05	0.0027157	1.48684	4.18498	up
USP4	0.270528	4.95146	4.08004	6.84e-05	0.00283656	1.4442	4.16475	stable
OXT	-0.359364	0.530373	-4.07699	6.93e-05	0.00286206	1.43324	4.15955	stable
RNF145	0.559369	3.83366	4.07488	6.98e-05	0.00287715	1.42566	4.15595	stable
LPXN	0.643142	4.93175	4.07238	7.05e-05	0.0028932	1.41671	4.1517	stable
MORF4L2	-0.347824	5.50838	-4.07192	7.06e-05	0.0028932	1.41508	4.15093	stable
MEGF6	-0.849608	3.93586	-4.07066	7.1e-05	0.00289894	1.41053	4.14877	stable
FCGR3A	1.42875	3.35278	4.0659	7.23e-05	0.00294464	1.39348	4.14068	up
CYTIP	0.780143	4.80403	4.06147	7.36e-05	0.00298728	1.37761	4.13315	stable
GLIPR1	0.728457	6.25783	4.05584	7.52e-05	0.00304142	1.35748	4.12359	stable
RBM47	1.38249	2.65839	4.05536	7.54e-05	0.00304142	1.35576	4.12278	up
SERPINB9	1.00722	2.9771	4.04614	7.81e-05	0.00314361	1.32283	4.10715	up
NUCB2	-0.784326	6.35346	-4.04268	7.92e-05	0.00316753	1.3105	4.10129	stable
KBTBD8	0.488055	1.53208	4.04157	7.95e-05	0.00316753	1.30651	4.0994	stable
SGPP2	-0.394471	1.13318	-4.04095	7.97e-05	0.00316753	1.30432	4.09835	stable
MVP	0.707201	4.65408	4.03997	8e-05	0.00316753	1.30081	4.09669	stable
PAK1	0.715111	4.96549	4.03947	8.02e-05	0.00316753	1.29903	4.09584	stable
TLR1	0.81686	3.44505	4.03877	8.04e-05	0.00316753	1.29654	4.09466	stable
TRMT61B	-0.228232	3.49037	-4.0387	8.04e-05	0.00316753	1.2963	4.09455	stable
UCP2	0.577375	7.31936	4.03823	8.06e-05	0.00316753	1.29463	4.09375	stable
ING5	-0.427641	3.07416	-4.03671	8.11e-05	0.00317567	1.28921	4.09118	stable
NOL4L	-0.579535	3.81462	-4.0361	8.13e-05	0.00317567	1.28704	4.09015	stable
GNRH2	-0.450815	1.33549	-4.03454	8.18e-05	0.00317732	1.28147	4.08751	stable
TMC4	-0.4966	1.30006	-4.0345	8.18e-05	0.00317732	1.28135	4.08745	stable
LRRK1	0.597585	3.74445	4.02969	8.33e-05	0.00322821	1.26423	4.07932	stable
POU2F2	1.05791	4.4155	4.0272	8.41e-05	0.00325048	1.25536	4.0751	up
MKL1	0.351729	5.2655	4.02387	8.52e-05	0.00328058	1.24353	4.06948	stable
EIF4E2	0.277143	3.84547	4.0226	8.56e-05	0.00328058	1.23901	4.06734	stable
B4GAT1	-0.568968	1.99956	-4.022	8.58e-05	0.00328058	1.2369	4.06634	stable
TLR10	0.644772	1.41548	4.02193	8.59e-05	0.00328058	1.23666	4.06622	stable
ZNF443	-0.435274	1.95494	-4.01933	8.67e-05	0.00330466	1.22742	4.06183	stable
ACACB	-0.613977	2.142	-4.01272	8.9e-05	0.00337223	1.20397	4.05069	stable
MEFV	1.40492	2.35419	4.01268	8.9e-05	0.00337223	1.20384	4.05063	up
NBPF1	-0.427676	2.12086	-4.00906	9.03e-05	0.00341048	1.191	4.04453	stable
ADCY10P1	-0.42466	1.79033	-4.00718	9.09e-05	0.00342595	1.18435	4.04137	stable
MAFB	1.62371	2.75467	4.00406	9.2e-05	0.00345804	1.17331	4.03612	up
ATP6V0D1	0.544578	4.36892	4.00079	9.32e-05	0.00349252	1.16174	4.03062	stable
MTL5	-0.446283	2.96772	-3.99839	9.41e-05	0.00351543	1.15326	4.02659	stable
EFR3A	0.438187	4.17292	3.99391	9.57e-05	0.00355451	1.13742	4.01906	stable
SLC15A3	1.27652	2.47881	3.99371	9.58e-05	0.00355451	1.13672	4.01873	up
CX3CR1	1.62163	4.04166	3.99342	9.59e-05	0.00355451	1.1357	4.01825	up
RAB7A	0.238443	6.90278	3.99167	9.65e-05	0.00356354	1.12953	4.01532	stable
LILRB2	1.54263	3.64412	3.99136	9.66e-05	0.00356354	1.12845	4.0148	up
ZNF77	-0.343188	2.30403	-3.98915	9.75e-05	0.00358448	1.12063	4.01109	stable
RTP4	0.760118	2.32052	3.98287	9.99e-05	0.00366256	1.0985	4.00056	stable
SAPCD1	-0.473789	3.85881	-3.98114	0.00010054	0.00367605	1.0924	3.99766	stable
SNX2	0.409593	5.88375	3.9803	0.000100865	0.00367605	1.08945	3.99626	stable
DSCR3	0.260433	4.50211	3.97984	0.000101045	0.00367605	1.08782	3.99548	stable
NLGN2	-0.660129	1.38851	-3.97791	0.000101799	0.0036882	1.08103	3.99226	stable
SLC24A3	-1.16184	1.72854	-3.9776	0.000101918	0.0036882	1.07996	3.99175	down
APOBR	0.816075	4.4944	3.97635	0.000102411	0.00369626	1.07556	3.98965	stable
NLRC4	0.972105	2.2864	3.97542	0.000102779	0.00369979	1.07228	3.98809	stable
DCANP1	1.23564	1.75004	3.97449	0.000103149	0.00370334	1.069	3.98654	up
KIAA0513	0.887484	2.42044	3.97177	0.000104231	0.00373241	1.05947	3.982	stable
SUPT7L	-0.225268	4.49575	-3.97083	0.000104613	0.00373628	1.05613	3.98042	stable
SAYSD1	-0.300722	2.44446	-3.96505	0.00010696	0.00380797	1.03587	3.97078	stable
PKNOX1	-0.258132	3.05956	-3.96453	0.000107177	0.00380797	1.03402	3.9699	stable
SRSF6	-0.405292	6.55608	-3.9629	0.000107848	0.00382191	1.02832	3.96719	stable
HDGFL3	-1.12381	1.92751	-3.96011	0.00010901	0.00385293	1.01854	3.96253	down
CCR1	1.37236	3.26629	3.95878	0.000109568	0.00385293	1.01388	3.96032	up
SRSF10	-0.306773	5.36399	-3.95878	0.000109569	0.00385293	1.01387	3.96031	stable
TMEM18	-0.25522	3.64229	-3.95031	0.000113188	0.00397	0.984204	3.9462	stable
TRPV2	0.608813	4.5181	3.94831	0.000114059	0.00399033	0.977205	3.94287	stable
ZNF195	-0.416849	4.03115	-3.94696	0.000114651	0.0040008	0.972482	3.94062	stable
DNM1	-1.11049	3.07341	-3.94477	0.000115617	0.00402422	0.964829	3.93698	down
PTBP2	-0.370369	3.44625	-3.9435	0.00011618	0.0040261	0.960389	3.93487	stable
C20orf96	-0.509422	3.96724	-3.94332	0.000116259	0.0040261	0.959771	3.93457	stable
HLA-E	0.566045	8.03511	3.93976	0.000117856	0.00407111	0.947319	3.92865	stable
ZNF273	-0.525048	2.21754	-3.93646	0.00011935	0.00410961	0.935827	3.92318	stable
RAB40B	-0.416847	1.77788	-3.93598	0.000119572	0.00410961	0.934133	3.92237	stable
KMT5C	-0.459852	2.94876	-3.92982	0.00012242	0.0041869	0.912658	3.91215	stable
SNORD4A	-0.474757	4.21737	-3.92979	0.000122433	0.0041869	0.912559	3.9121	stable
SYTL3	0.680208	2.1754	3.92805	0.000123248	0.00419528	0.906509	3.90922	stable
SGMS1	0.51027	2.72482	3.9267	0.000123885	0.00419528	0.901802	3.90698	stable
THUMPD1	-0.471021	4.42352	-3.92598	0.000124227	0.00419528	0.899285	3.90578	stable
CPQ	0.614556	3.72851	3.92589	0.00012427	0.00419528	0.898974	3.90563	stable
ZNF491	-0.380319	1.58301	-3.92549	0.000124456	0.00419528	0.897609	3.90498	stable
LRRC25	1.40886	3.48224	3.92536	0.000124518	0.00419528	0.897153	3.90477	up
RHOG	0.449181	7.06034	3.92418	0.00012508	0.00420386	0.893047	3.90281	stable
LY6G6C	-0.465008	0.662396	-3.9199	0.00012714	0.00426261	0.878148	3.89572	stable
CCDC14	-0.455866	4.4527	-3.91679	0.000128655	0.00430285	0.867346	3.89057	stable
HNRNPL	-0.197096	5.69305	-3.91498	0.000129547	0.00432212	0.861044	3.88757	stable
C9orf24	-0.132437	0.365862	-3.91429	0.000129883	0.00432281	0.858676	3.88645	stable
ACO2	0.269615	5.31362	3.91243	0.000130807	0.00434299	0.852213	3.88337	stable
CCDC173	-0.562046	1.26109	-3.91174	0.000131154	0.00434396	0.849799	3.88222	stable
ZNF432	-0.349322	2.54891	-3.90782	0.00013312	0.00439843	0.83623	3.87576	stable
OSBPL11	0.574879	3.30752	3.90654	0.000133771	0.00440929	0.831783	3.87364	stable
RCOR2	-0.440896	0.786475	-3.90482	0.000134651	0.00442764	0.825801	3.87079	stable
JAK2	0.515133	4.391	3.9	0.000137139	0.00449862	0.809112	3.86284	stable
TIFAB	1.21874	1.74718	3.89809	0.000138137	0.00450537	0.802504	3.85969	up
ACPP	0.918672	2.35321	3.8976	0.000138394	0.00450537	0.80081	3.85888	stable
COLGALT2	-0.562206	0.610674	-3.89717	0.000138617	0.00450537	0.799337	3.85818	stable
IFT46	-0.343377	3.40641	-3.89708	0.000138668	0.00450537	0.799006	3.85802	stable
PRSS27	-0.273941	0.601493	-3.89646	0.000138992	0.00450537	0.79688	3.85701	stable
CSK	0.384972	5.59347	3.89479	0.000139874	0.00452327	0.791109	3.85426	stable
RABL2A	-0.346642	2.27156	-3.89337	0.000140629	0.00453695	0.786202	3.85192	stable
STX11	0.983347	2.96934	3.89231	0.000141196	0.00454452	0.782536	3.85018	stable
THEMIS2	0.790284	5.36388	3.88911	0.00014292	0.0045892	0.771476	3.84491	stable
SHF	-0.522176	1.39809	-3.88773	0.000143667	0.0046024	0.766722	3.84264	stable
COMMD9	0.357501	3.61074	3.88653	0.000144324	0.00461264	0.762565	3.84066	stable
MICALCL	0.478273	0.852116	3.88255	0.000146514	0.00467172	0.74884	3.83412	stable
BMPR1A	-0.429534	0.526698	-3.87917	0.000148399	0.00472081	0.737193	3.82857	stable
RCBTB2	0.639593	3.04205	3.87833	0.000148871	0.00472484	0.734299	3.82719	stable
CD79B	0.707202	4.02262	3.87485	0.000150845	0.00477642	0.722295	3.82147	stable
AUTS2	-0.746587	2.24411	-3.87341	0.000151665	0.00479128	0.717359	3.81912	stable
S100A9	2.30741	8.04804	3.87126	0.000152902	0.00481924	0.709956	3.81559	up
SLC26A11	0.606672	1.31179	3.86407	0.00015711	0.00494047	0.685227	3.8038	stable
NR2C1	-0.270421	3.75229	-3.85795	0.000160778	0.00503221	0.664208	3.79377	stable
SRSF9	-0.178838	5.98961	-3.85753	0.000161028	0.00503221	0.662793	3.7931	stable
TMEM178A	-0.427079	0.550426	-3.85736	0.000161131	0.00503221	0.662211	3.79282	stable
RABL2B	-0.349026	3.04388	-3.85548	0.000162276	0.00505644	0.655759	3.78974	stable
CEACAM21	0.570427	2.08643	3.85371	0.000163364	0.00506648	0.649676	3.78684	stable
KBTBD11	-0.890494	3.35615	-3.85362	0.000163418	0.00506648	0.649376	3.7867	stable
TMEM9	-0.530544	3.65733	-3.85315	0.00016371	0.00506648	0.647752	3.78593	stable
PITPNM1	0.62418	4.10233	3.84972	0.000165831	0.00511565	0.63603	3.78034	stable
SLC35A4	0.30282	4.89535	3.84938	0.000166046	0.00511565	0.634847	3.77977	stable
CATSPERG	-0.328106	1.1911	-3.84843	0.000166639	0.00512237	0.631602	3.77822	stable
BTD	0.24845	3.07117	3.84014	0.000171908	0.00527249	0.603261	3.7647	stable
MS4A6A	1.73558	4.53041	3.83849	0.000172982	0.00528404	0.597595	3.762	up
IFT81	-0.377302	1.4655	-3.83837	0.000173057	0.00528404	0.597198	3.76181	stable
MAN2B1	0.544328	6.59571	3.83593	0.00017465	0.00532079	0.588859	3.75783	stable
SEMA4A	0.915605	4.52443	3.82782	0.000180035	0.00547267	0.561219	3.74464	stable
MESP1	-0.299477	0.566853	-3.82615	0.000181165	0.00548803	0.555525	3.74193	stable
FCGR2C	1.15201	1.73377	3.82589	0.000181343	0.00548803	0.554633	3.7415	up
TBK1	0.303846	4.07653	3.8227	0.000183522	0.00554173	0.543762	3.73631	stable
ABCD1	0.570621	3.27758	3.82106	0.000184653	0.0055636	0.538172	3.73364	stable
CD302	0.606745	5.85598	3.81829	0.000186569	0.00560574	0.528779	3.72916	stable
PPP2R3A	-0.285724	0.802602	-3.81786	0.000186872	0.00560574	0.527307	3.72846	stable
ADARB1	-0.513143	2.59011	-3.81646	0.000187851	0.00561136	0.522549	3.72619	stable
PIGU	-0.392821	3.00743	-3.81625	0.000188002	0.00561136	0.521822	3.72584	stable
IFNGR1	0.633373	5.58502	3.81584	0.00018829	0.00561136	0.52043	3.72517	stable
C3orf52	0.183521	0.377593	3.81394	0.000189628	0.00563005	0.513986	3.7221	stable
CARD6	0.405261	3.15933	3.81378	0.00018974	0.00563005	0.513449	3.72184	stable
LAP3	0.432867	4.76309	3.8131	0.000190228	0.0056323	0.511115	3.72073	stable
ZNHIT3	-0.195723	3.7037	-3.81223	0.000190845	0.0056343	0.508168	3.71932	stable
OBFC1	0.387045	4.43859	3.81185	0.000191119	0.0056343	0.506862	3.7187	stable
ZSWIM4	-0.370772	2.73358	-3.81115	0.000191613	0.00563671	0.504515	3.71758	stable
DUSP22	0.404721	4.39679	3.80874	0.000193343	0.00567541	0.496337	3.71367	stable
ANKRA2	-0.264792	3.50363	-3.80257	0.000197849	0.00579524	0.475385	3.70367	stable
OTUD3	-0.251819	2.58439	-3.79979	0.000199907	0.00584302	0.465972	3.69917	stable
STX7	0.368782	4.48346	3.79717	0.000201864	0.00587572	0.457118	3.69494	stable
SARS	0.264662	5.12279	3.79714	0.000201885	0.00587572	0.45702	3.6949	stable
KDM1B	0.392881	4.04419	3.79133	0.000206303	0.00597694	0.437339	3.68549	stable
PRPF39	-0.273367	3.90389	-3.79127	0.000206346	0.00597694	0.437149	3.6854	stable
SLC29A4	-0.542374	0.616416	-3.79084	0.000206674	0.00597694	0.435705	3.68471	stable
DNAH11	-0.438423	1.56777	-3.78851	0.000208476	0.00600972	0.427812	3.68094	stable
C12orf57	-0.599492	4.38743	-3.78824	0.000208686	0.00600972	0.426897	3.68051	stable
LILRB4	1.55988	2.62547	3.78481	0.00021136	0.00606192	0.415321	3.67498	up
NRGN	1.27407	4.53994	3.78478	0.000211385	0.00606192	0.415216	3.67493	up
FKBP10	-0.489425	0.574457	-3.784	0.000211995	0.00606668	0.412598	3.67368	stable
TCFL5	-0.35769	2.41993	-3.78253	0.000213153	0.00608711	0.407643	3.67131	stable
CDK9	-0.366461	5.31607	-3.78154	0.000213939	0.00609681	0.4043	3.66971	stable
PHF14	-0.44207	3.87917	-3.77729	0.00021734	0.00617301	0.389965	3.66286	stable
HPS5	0.267809	3.30414	3.77647	0.000218002	0.00617301	0.3872	3.66154	stable
RAB27B	1.11963	2.55081	3.77643	0.000218038	0.00617301	0.387051	3.66147	up
CREB3L4	-0.432002	3.79445	-3.77596	0.000218418	0.00617301	0.385468	3.66071	stable
GOLGA8B	-1.01232	2.95794	-3.77482	0.000219341	0.00618632	0.381636	3.65888	down
SLC35A5	0.347696	4.16095	3.77338	0.000220514	0.00618891	0.376788	3.65656	stable
HK3	1.5737	3.16411	3.77286	0.000220941	0.00618891	0.37503	3.65572	up
ARHGAP30	0.417731	5.6896	3.77269	0.000221075	0.00618891	0.374481	3.65546	stable
LOC148709	-0.283722	0.896848	-3.77146	0.000222088	0.00618891	0.370325	3.65347	stable
RCN2	-0.372381	4.93071	-3.77121	0.000222294	0.00618891	0.369481	3.65307	stable
TPK1	0.583892	2.00929	3.77116	0.000222338	0.00618891	0.369305	3.65299	stable
DGKA	0.460357	4.16457	3.77084	0.0002226	0.00618891	0.368233	3.65247	stable
LARP1B	-0.333053	2.79704	-3.76934	0.000223836	0.00620989	0.363203	3.65007	stable
ZBTB12	-0.375561	2.3806	-3.76845	0.000224575	0.00620989	0.360208	3.64864	stable
MFF	-0.179902	4.50015	-3.76828	0.000224716	0.00620989	0.359635	3.64837	stable
SLC11A1	1.4516	2.97409	3.76309	0.000229078	0.00631418	0.34217	3.64002	up
FAM101A	-0.473978	0.5472	-3.76269	0.000229413	0.00631418	0.34084	3.63938	stable
ITGAX	1.12172	4.5972	3.76111	0.000230755	0.00633834	0.335544	3.63685	up
MCMBP	0.366479	4.2954	3.75944	0.000232184	0.00634409	0.329936	3.63417	stable
TPP1	0.416705	7.7967	3.7588	0.000232736	0.00634409	0.327777	3.63314	stable
SPATA7	-0.339234	1.92109	-3.75865	0.000232865	0.00634409	0.327273	3.6329	stable
CYB5R4	0.389071	4.57334	3.75796	0.000233458	0.00634409	0.324964	3.63179	stable
ELK3	0.520971	4.30337	3.75743	0.000233916	0.00634409	0.323184	3.63094	stable
S100A8	2.21029	7.77596	3.75686	0.00023441	0.00634409	0.321269	3.63002	up
SGSH	0.874425	2.14047	3.75658	0.000234654	0.00634409	0.320323	3.62957	stable
PARP9	0.490406	3.55325	3.75655	0.000234674	0.00634409	0.320244	3.62953	stable
BTBD11	-0.796795	2.21167	-3.7546	0.00023637	0.00636519	0.313705	3.62641	stable
SH3BGRL3	0.552519	8.4691	3.7543	0.000236631	0.00636519	0.312701	3.62593	stable
DIPK2A	0.472867	3.52111	3.75405	0.000236851	0.00636519	0.311859	3.62553	stable
MAP6D1	-0.447179	1.98658	-3.74924	0.000241091	0.00646644	0.295744	3.61782	stable
MTERF2	-0.446849	2.12706	-3.74826	0.000241966	0.0064772	0.292455	3.61625	stable
ITPK1	0.435321	4.11358	3.74721	0.000242905	0.0064796	0.288935	3.61456	stable
RASL11B	-0.221285	0.432147	-3.7471	0.000243003	0.0064796	0.288572	3.61439	stable
TGFB1	0.510083	6.87366	3.74414	0.000245673	0.00653806	0.278647	3.60964	stable
CD48	0.99694	3.94804	3.74116	0.000248381	0.00659728	0.268694	3.60488	stable
NASP	-0.307075	4.92688	-3.73909	0.000250283	0.00663492	0.261769	3.60157	stable
NAALADL1	-0.812967	2.01905	-3.73821	0.00025109	0.00663712	0.258846	3.60017	stable
CENPJ	-0.496264	3.71868	-3.73795	0.000251336	0.00663712	0.257955	3.59974	stable
KLHL35	-0.355236	0.774125	-3.73691	0.000252297	0.00664966	0.25449	3.59809	stable
GATS	-0.410558	2.67725	-3.73413	0.00025489	0.00669749	0.245209	3.59365	stable
SNX16	-0.348617	2.52808	-3.73349	0.000255485	0.00669749	0.243092	3.59263	stable
PLD4	1.33756	4.28936	3.73339	0.000255581	0.00669749	0.242751	3.59247	up
ATAT1	-0.367081	3.22304	-3.72865	0.000260069	0.00680206	0.226952	3.58491	stable
PTPRC	0.527467	6.57015	3.72759	0.000261091	0.00680771	0.223391	3.58321	stable
ANKRD54	-0.300347	3.56017	-3.72739	0.00026128	0.00680771	0.222734	3.58289	stable
MCOLN1	0.498387	3.21646	3.72586	0.000262753	0.00683308	0.217632	3.58045	stable
SCIMP	0.96076	2.45558	3.72497	0.000263607	0.00684228	0.214686	3.57904	stable
GNPDA1	0.738224	3.12552	3.72169	0.000266802	0.00690918	0.203753	3.57381	stable
USP25	0.34308	4.13985	3.72129	0.000267195	0.00690918	0.202418	3.57317	stable
ELP4	0.28934	3.19485	3.71279	0.000275646	0.00711427	0.174163	3.55965	stable
EFNA1	-0.702622	1.26856	-3.71163	0.000276821	0.00713115	0.170304	3.5578	stable
TGIF2	-0.432853	4.51915	-3.70894	0.000279557	0.0071705	0.161382	3.55353	stable
SLC25A14	-0.250222	2.38144	-3.70733	0.000281207	0.0071705	0.156046	3.55097	stable
TLR5	1.01076	1.75615	3.70702	0.000281527	0.0071705	0.155013	3.55048	up
HCCS	0.295841	2.90776	3.70688	0.00028167	0.0071705	0.154552	3.55026	stable
FERMT3	0.442048	6.56701	3.70628	0.000282293	0.0071705	0.152548	3.5493	stable
SGF29	-0.285007	3.97136	-3.70583	0.000282749	0.0071705	0.151084	3.5486	stable
VANGL2	-0.666453	0.903795	-3.70564	0.000282949	0.0071705	0.150443	3.54829	stable
ARMCX1	-0.617611	2.45319	-3.70554	0.000283055	0.0071705	0.150102	3.54813	stable
CD1C	0.855022	1.01229	3.70553	0.000283067	0.0071705	0.150066	3.54811	stable
ACOX3	0.204692	2.80089	3.70499	0.000283619	0.00717122	0.148296	3.54726	stable
LMO7	-0.293643	1.14795	-3.70196	0.000286782	0.00723782	0.138237	3.54245	stable
ZNF337	-0.33416	4.03048	-3.70043	0.000288393	0.00726506	0.133159	3.54002	stable
LGALS4	-0.307384	0.880549	-3.69764	0.000291345	0.00730909	0.123923	3.53559	stable
LILRA5	1.4913	2.62496	3.69717	0.000291845	0.00730909	0.122369	3.53485	up
ZEB2	0.481207	5.24673	3.69667	0.000292378	0.00730909	0.120711	3.53405	stable
RUFY2	-0.24002	2.97971	-3.69635	0.000292714	0.00730909	0.119672	3.53356	stable
MAST3	0.531713	3.84905	3.69578	0.000293321	0.00730909	0.117793	3.53266	stable
UBASH3B	0.835116	3.77792	3.69576	0.000293347	0.00730909	0.117713	3.53262	stable
SOX13	-0.512797	0.69637	-3.69378	0.000295471	0.00734863	0.111171	3.52949	stable
EID3	-0.449011	2.1059	-3.69168	0.000297747	0.00736757	0.104212	3.52615	stable
DUS2	0.313063	3.4049	3.69132	0.00029813	0.00736757	0.103048	3.52559	stable
PRR5L	0.871781	2.75691	3.69083	0.000298664	0.00736757	0.101425	3.52482	stable
TDRD7	0.572005	3.13898	3.69059	0.000298926	0.00736757	0.10063	3.52444	stable
GIMAP4	1.18986	3.4101	3.68992	0.000299656	0.00736757	0.0984169	3.52338	up
ALKBH2	-0.346908	2.58021	-3.6898	0.000299792	0.00736757	0.098008	3.52318	stable
PLXNB2	0.674145	5.83825	3.68961	0.000300003	0.00736757	0.0973703	3.52288	stable
HLA-DQB2	0.940453	1.55838	3.68876	0.000300931	0.00737713	0.0945672	3.52153	stable
TCEAL4	-0.52406	4.21776	-3.68715	0.000302701	0.00739646	0.0892515	3.51899	stable
GLIS2	-0.259183	0.829498	-3.68706	0.000302801	0.00739646	0.0889514	3.51884	stable
L3MBTL1	-0.371346	2.38901	-3.68648	0.00030344	0.00739886	0.0870398	3.51793	stable
METTL20	-0.226676	1.07047	-3.68469	0.000305421	0.00743392	0.0811406	3.5151	stable
TMEM138	-0.273665	4.20126	-3.68413	0.000306044	0.00743583	0.0792961	3.51422	stable
KREMEN2	-0.290085	0.781655	-3.68327	0.000307002	0.0074459	0.0764606	3.51286	stable
CROCCP3	-0.355131	2.1039	-3.68184	0.000308609	0.00747161	0.07173	3.51059	stable
ORAI3	-0.444169	4.88242	-3.67799	0.000312954	0.0075568	0.0590569	3.50452	stable
ACSM1	-1.07814	1.95238	-3.67775	0.000313233	0.0075568	0.0582504	3.50413	down
LSM2	-0.326642	5.31537	-3.67639	0.000314782	0.00758081	0.0537791	3.50199	stable
PIP4K2A	0.310078	5.15987	3.67438	0.000317089	0.00762295	0.0471607	3.49882	stable
NECAP2	0.279737	5.22339	3.67349	0.000318115	0.00762606	0.0442336	3.49742	stable
HLA-DOA	1.16866	2.89215	3.67285	0.00031886	0.00762606	0.0421124	3.4964	up
HIST1H2BK	0.586432	5.90039	3.67282	0.000318891	0.00762606	0.0420258	3.49636	stable
SECTM1	1.1851	2.21021	3.67086	0.000321174	0.00766725	0.0355611	3.49326	up
CASP1	0.760725	4.70472	3.66977	0.000322448	0.00768412	0.0319737	3.49154	stable
ZNRF2P1	-0.427843	1.38672	-3.66929	0.000323004	0.00768412	0.0304124	3.49079	stable
SNRNP48	-0.243068	2.82098	-3.66782	0.00032473	0.00771177	0.0255838	3.48848	stable
ANKRD55	0.397952	0.588232	3.66619	0.000326662	0.0077442	0.0202092	3.4859	stable
FGR	1.41682	5.12407	3.66531	0.000327699	0.00775535	0.017337	3.48453	up
CCRL2	0.56754	2.37638	3.66166	0.000332061	0.00782277	0.00535599	3.47878	stable
CILP2	-0.633919	0.764714	-3.66148	0.000332282	0.00782277	0.0047553	3.47849	stable
EFCAB7	-0.32571	2.2353	-3.66106	0.000332794	0.00782277	0.00335784	3.47782	stable
TSPAN33	0.665631	3.7633	3.66102	0.000332835	0.00782277	0.00324688	3.47777	stable
CTSZ	0.72073	6.20811	3.65893	0.000335363	0.00785771	-0.00360686	3.47448	stable
IKZF1	0.309057	5.61067	3.65884	0.000335471	0.00785771	-0.00389799	3.47435	stable
SAMD9L	0.585753	3.93502	3.65771	0.000336846	0.00787292	-0.00760419	3.47257	stable
UNK	-0.284878	4.10966	-3.65737	0.000337271	0.00787292	-0.00874665	3.47202	stable
STAG3	-0.47385	1.70201	-3.65563	0.000339397	0.00790905	-0.0144381	3.46929	stable
ZNF507	-0.425238	2.4833	-3.65476	0.000340471	0.00792057	-0.0172984	3.46792	stable
SH3TC1	0.839257	3.16912	3.65245	0.000343326	0.00797343	-0.0248614	3.46429	stable
ZNF205	-0.398863	1.08887	-3.65028	0.000346031	0.00801101	-0.0319708	3.46088	stable
DNAAF8	-0.198817	0.884227	-3.65021	0.000346115	0.00801101	-0.0321898	3.46078	stable
HMGN1	-0.390802	5.88059	-3.64848	0.000348292	0.00804778	-0.0378675	3.45806	stable
DNAL1	-0.287113	1.71536	-3.64787	0.000349055	0.00805181	-0.0398494	3.45711	stable
CCDC69	0.474708	4.77161	3.64512	0.000352542	0.00811846	-0.0488511	3.45279	stable
TICAM2	0.473951	3.00492	3.64437	0.00035349	0.00811846	-0.0512824	3.45162	stable
PARD6G	-0.390813	0.813051	-3.64418	0.000353738	0.00811846	-0.0519187	3.45132	stable
ZNF785	-0.30544	3.13299	-3.64373	0.000354318	0.00811846	-0.0534013	3.45061	stable
EBPL	-0.500021	4.92783	-3.64259	0.00035577	0.00813808	-0.057103	3.44883	stable
FCN1	1.8546	5.41284	3.64141	0.000357286	0.00815913	-0.0609549	3.44698	up
ZBTB44	-0.381777	4.4278	-3.64086	0.000357997	0.00816174	-0.0627544	3.44612	stable
TMEM127	0.329689	4.92519	3.63973	0.000359464	0.008166	-0.0664573	3.44434	stable
CCDC152	-1.37845	3.58373	-3.63943	0.000359848	0.008166	-0.0674223	3.44388	down
ARMH3	0.184702	4.10941	3.63934	0.000359975	0.008166	-0.0677422	3.44373	stable
CYBB	1.56477	5.48321	3.63838	0.000361222	0.00818072	-0.0708728	3.44223	up
PHACTR4	-0.235998	4.21956	-3.63737	0.000362539	0.00819697	-0.0741667	3.44065	stable
ZNF26	-0.283712	3.51314	-3.6365	0.000363672	0.00820162	-0.076993	3.43929	stable
MPZL3	0.441332	1.73575	3.63569	0.000364734	0.00820162	-0.0796316	3.43802	stable
STK10	0.392865	5.33494	3.63548	0.000365012	0.00820162	-0.0803229	3.43769	stable
RPL36AL	-0.248162	7.36608	-3.63538	0.000365143	0.00820162	-0.0806458	3.43754	stable
LOXL4	-0.785134	1.33028	-3.63406	0.000366882	0.00821658	-0.0849482	3.43547	stable
HDAC7	0.439203	4.98074	3.63397	0.00036701	0.00821658	-0.0852628	3.43532	stable
ZNF627	-0.435745	2.74614	-3.63011	0.000372144	0.0083179	-0.0978366	3.42929	stable
VDR	0.845781	2.06456	3.62801	0.000374974	0.00834197	-0.104695	3.426	stable
LDOC1L	-0.401841	3.00095	-3.628	0.000374984	0.00834197	-0.104719	3.42599	stable
VSIG4	1.24997	2.25983	3.62795	0.00037505	0.00834197	-0.104878	3.42591	up
PSAP	0.776007	8.40243	3.62576	0.000378013	0.00839423	-0.112	3.42249	stable
ITGAM	1.15875	4.41611	3.62415	0.000380214	0.00841761	-0.117254	3.41997	up
NLRP12	1.12909	2.09322	3.62409	0.000380297	0.00841761	-0.11745	3.41988	up
CNN3	-0.643164	0.771788	-3.62221	0.000382878	0.00846104	-0.12357	3.41694	stable
HTATIP2	0.676121	3.07781	3.62112	0.000384374	0.00847483	-0.127101	3.41525	stable
CD200R1	0.711537	1.44969	3.62085	0.000384741	0.00847483	-0.127963	3.41483	stable
CNKSR1	-0.400185	1.01123	-3.6201	0.000385787	0.008477	-0.130419	3.41365	stable
MAPKAP1	0.148238	3.99488	3.61989	0.000386079	0.008477	-0.131104	3.41332	stable
MYB	-0.546188	6.47405	-3.61649	0.000390819	0.00856733	-0.142145	3.40802	stable
GALC	0.68042	3.57014	3.61453	0.000393578	0.00861349	-0.14851	3.40497	stable
XPNPEP1	0.212108	5.27549	3.6141	0.000394184	0.00861349	-0.149901	3.4043	stable
LZTS3	-0.293214	0.534363	-3.61288	0.000395909	0.00863739	-0.153852	3.4024	stable
ITGB2	0.970899	7.27961	3.60986	0.000400225	0.00870395	-0.163659	3.3977	stable
TRA2A	-0.335679	5.14124	-3.60986	0.000400233	0.00870395	-0.163677	3.39769	stable
CCNL2	-0.378807	5.33279	-3.60902	0.000401438	0.0087068	-0.166396	3.39638	stable
AQP9	1.2875	2.00322	3.60888	0.000401637	0.0087068	-0.166845	3.39617	up
NCOA3	0.332353	4.12098	3.60828	0.000402499	0.00871169	-0.168785	3.39523	stable
SPRING1	0.353136	3.5164	3.60495	0.000407322	0.00880215	-0.179558	3.39006	stable
IRF2	0.296326	4.71337	3.60412	0.000408548	0.00881472	-0.182276	3.38876	stable
USP20	-0.4873	4.32859	-3.60193	0.000411753	0.00886987	-0.189342	3.38536	stable
CYTH1	0.380392	4.7836	3.59956	0.000415269	0.00893156	-0.197032	3.38167	stable
SEPHS1P1	-0.318281	0.586682	-3.59805	0.000417519	0.00896584	-0.201917	3.37932	stable
KIR3DX1	0.523421	0.654998	3.59724	0.00041872	0.00897754	-0.204515	3.37808	stable
TGFBR2	0.432231	4.71147	3.59637	0.000420024	0.00898048	-0.207327	3.37673	stable
RAD51C	-0.281425	2.87062	-3.59628	0.00042017	0.00898048	-0.207642	3.37657	stable
WBP1L	0.257277	3.77652	3.59567	0.000421086	0.00898601	-0.209609	3.37563	stable
BCL2A1	1.05975	3.5609	3.59272	0.000425548	0.00903459	-0.21914	3.37105	up
SERINC5	-0.698137	3.61816	-3.5927	0.000425574	0.00903459	-0.219196	3.37102	stable
MAMSTR	-0.224319	0.660403	-3.5925	0.000425871	0.00903459	-0.219825	3.37072	stable
IL6ST	0.74508	3.42334	3.59242	0.000426004	0.00903459	-0.220109	3.37059	stable
DCUN1D4	-0.311093	3.2106	-3.59134	0.000427648	0.00905541	-0.22359	3.36891	stable
MBNL3	0.48777	3.20339	3.59073	0.000428576	0.00906104	-0.22555	3.36797	stable
SNIP1	-0.230047	3.03955	-3.5886	0.000431855	0.00911627	-0.23244	3.36466	stable
ZCCHC14	-0.432103	2.33407	-3.58665	0.000434864	0.00916564	-0.238716	3.36165	stable
GFM1	0.230132	3.97696	3.58364	0.000439553	0.00924356	-0.24841	3.35699	stable
SLC25A42	-0.45977	2.89103	-3.58308	0.000440435	0.00924356	-0.250222	3.35612	stable
TARP	-1.03496	3.78929	-3.58298	0.000440588	0.00924356	-0.250535	3.35597	down
PAIP2B	-0.392	0.958093	-3.58139	0.000443099	0.00927716	-0.255672	3.3535	stable
MGAT1	0.352281	5.36174	3.58072	0.000444161	0.00927716	-0.257835	3.35246	stable
SREK1	-0.358617	4.94073	-3.58068	0.000444224	0.00927716	-0.257964	3.3524	stable
IRF8	1.37455	4.247	3.57687	0.000450293	0.00938691	-0.270226	3.34651	up
EBLN2	-0.312256	3.50196	-3.57624	0.000451295	0.00938691	-0.272235	3.34554	stable
RNASEH2B	-0.347032	5.42285	-3.57609	0.000451538	0.00938691	-0.272721	3.34531	stable
LINC01128	-0.342444	1.79792	-3.57486	0.00045353	0.00941401	-0.276698	3.34339	stable
NOXRED1	-0.286816	1.18009	-3.57441	0.000454249	0.00941465	-0.27813	3.34271	stable
RPL36A	-0.37054	3.66716	-3.57377	0.000455278	0.00942171	-0.280175	3.34172	stable
LGALS2	1.55194	2.39852	3.57141	0.000459132	0.00948711	-0.287792	3.33806	up
IL1RN	1.13138	2.43757	3.56518	0.000469403	0.00968137	-0.307778	3.32845	up
ZNF302	-0.378967	3.65592	-3.56485	0.000469949	0.00968137	-0.308828	3.32795	stable
PLD2	0.724032	1.81293	3.56412	0.000471173	0.00969198	-0.311177	3.32682	stable
DNASE1L1	0.39522	3.6548	3.56333	0.000472492	0.00970453	-0.313703	3.32561	stable
PREX1	0.516943	5.4242	3.5625	0.000473896	0.00971878	-0.316383	3.32432	stable
RPP38-DT	-0.190157	0.479425	-3.56141	0.000475724	0.00974166	-0.31986	3.32265	stable
CORT	-0.285351	1.60451	-3.55929	0.000479319	0.00979283	-0.326659	3.31938	stable
MTSS1L	-0.630942	2.97636	-3.55872	0.000480293	0.00979283	-0.328494	3.31849	stable
AP2A1	0.328344	4.59633	3.5584	0.000480833	0.00979283	-0.329509	3.31801	stable
VCL	0.579368	4.78465	3.55813	0.000481293	0.00979283	-0.330372	3.31759	stable
PPP2R4	0.276302	4.56945	3.55783	0.000481802	0.00979283	-0.331326	3.31713	stable
SNAPC5	0.234349	3.79841	3.55465	0.000487267	0.00987476	-0.341511	3.31223	stable
ZNF10	-0.398909	2.07498	-3.55465	0.000487277	0.00987476	-0.341531	3.31222	stable
ZNF358	-0.670206	3.30996	-3.55407	0.000488276	0.00988036	-0.34338	3.31133	stable
FKBP14	-0.586452	1.75697	-3.55353	0.000489217	0.00988478	-0.345117	3.3105	stable
GMIP	0.419702	5.36574	3.5527	0.000490641	0.00989209	-0.347743	3.30924	stable
PTCH1	-0.545174	0.74678	-3.55248	0.000491025	0.00989209	-0.348449	3.3089	stable
PTGR1	-0.565711	1.29174	-3.55167	0.000492441	0.00990602	-0.351049	3.30765	stable
ARMC9	-0.345388	0.813964	-3.54896	0.000497193	0.00998693	-0.35972	3.30348	stable
TUBE1	-0.316842	3.07612	-3.54852	0.000497959	0.00998766	-0.361111	3.30281	stable
TRIM26	0.300796	3.90549	3.54691	0.000500818	0.0100303	-0.366279	3.30032	stable
ZNF106	0.380333	4.38084	3.54509	0.00050405	0.0100803	-0.372086	3.29753	stable
CTNNBIP1	-0.391817	3.95468	-3.54455	0.000505012	0.0100848	-0.373808	3.2967	stable
MSANTD3	-0.354175	2.48744	-3.54358	0.000506741	0.0101045	-0.376892	3.29521	stable
ZNF428	-0.340491	3.67463	-3.543	0.000507776	0.0101104	-0.378735	3.29433	stable
DNAAF2	-0.350579	3.00555	-3.54253	0.000508631	0.0101127	-0.380253	3.2936	stable
CD4	1.04041	4.74102	3.5389	0.000515198	0.0102284	-0.391833	3.28803	up
FYCO1	0.231626	3.02605	3.53762	0.000517527	0.0102598	-0.395904	3.28607	stable
SLC25A23	-0.613258	1.4589	-3.53674	0.000519135	0.0102768	-0.398703	3.28472	stable
ZNF83	-0.432581	4.4218	-3.53558	0.000521261	0.0102868	-0.402391	3.28295	stable
SAP18	-0.250848	5.55528	-3.53535	0.000521689	0.0102868	-0.403133	3.28259	stable
TMEM87A	-0.338359	4.34641	-3.53524	0.000521897	0.0102868	-0.403492	3.28242	stable
PDZD3	-0.186649	0.407208	-3.53322	0.000525635	0.0103456	-0.409933	3.27932	stable
RPGR	-0.471154	2.55578	-3.53268	0.000526624	0.0103501	-0.411629	3.2785	stable
ARPC2	0.227228	7.29841	3.53211	0.00052769	0.0103562	-0.413453	3.27762	stable
LRRC37B	-0.335762	3.73052	-3.52998	0.000531677	0.0103969	-0.420247	3.27435	stable
ZNF700	-0.340352	4.71782	-3.5299	0.000531827	0.0103969	-0.420501	3.27423	stable
FAM171A2	-0.57488	1.00668	-3.52978	0.000532045	0.0103969	-0.420871	3.27405	stable
SSBP3	-0.454758	4.55136	-3.52864	0.000534195	0.010424	-0.424509	3.2723	stable
SPINDOC	-0.409762	2.88527	-3.52741	0.000536513	0.0104494	-0.428416	3.27042	stable
CAPZB	0.241571	6.82289	3.52686	0.000537555	0.0104494	-0.430166	3.26958	stable
CHST15	1.13203	2.40736	3.52673	0.000537785	0.0104494	-0.430552	3.26939	up
PQLC1	0.403084	4.19909	3.52535	0.000540419	0.0104814	-0.43496	3.26727	stable
GPR153	-0.823502	1.4209	-3.52506	0.000540965	0.0104814	-0.435871	3.26683	stable
ARVCF	-0.57887	1.7193	-3.52337	0.000544195	0.010529	-0.441241	3.26425	stable
PVRL2	-0.764565	3.48935	-3.52198	0.00054687	0.0105536	-0.445665	3.26212	stable
PTPRS	-0.855741	1.41001	-3.52191	0.000547004	0.0105536	-0.445887	3.26201	stable
SNORD4B	-0.442561	3.24347	-3.52071	0.000549313	0.0105832	-0.449687	3.26018	stable
SEPP1	-1.50423	4.18794	-3.51912	0.000552401	0.0106277	-0.454742	3.25775	down
PCGF3	-0.340103	4.57425	-3.51869	0.000553228	0.0106287	-0.456092	3.2571	stable
SNORD42A	-0.471534	2.55532	-3.5181	0.000554389	0.010636	-0.457983	3.25619	stable
MYL12A	0.326008	7.26309	3.51713	0.000556277	0.0106573	-0.461049	3.25471	stable
ZNF75A	-0.318688	3.42397	-3.51552	0.00055943	0.0107027	-0.466147	3.25225	stable
LMAN2L	-0.218305	3.39739	-3.51459	0.000561261	0.0107228	-0.469095	3.25083	stable
ZNF354C	-0.562886	1.27068	-3.51243	0.000565534	0.0107893	-0.475934	3.24754	stable
TTC32	-0.3288	3.09212	-3.51153	0.000567336	0.0108086	-0.478804	3.24616	stable
SCAND2P	-0.215416	3.32813	-3.50983	0.000570731	0.0108582	-0.484183	3.24357	stable
SNORD49B	-0.540577	4.53936	-3.50859	0.000573209	0.0108902	-0.48809	3.24169	stable
LY75	0.422173	5.03131	3.50753	0.000575347	0.0109156	-0.491447	3.24007	stable
CFAP20	-0.356989	4.55686	-3.50468	0.00058114	0.0110103	-0.50048	3.23572	stable
TNFRSF11A	0.557375	0.810879	3.50409	0.000582332	0.0110176	-0.502326	3.23483	stable
GRIN2D	-0.403489	0.463297	-3.50368	0.000583176	0.0110183	-0.503632	3.2342	stable
NAPSA	-0.340846	1.20663	-3.50255	0.000585479	0.0110466	-0.507186	3.23249	stable
PPP2R2D	-0.224852	4.26462	-3.50185	0.000586915	0.0110584	-0.509394	3.23142	stable
HLA-DQA2	1.21275	2.04155	3.50145	0.000587747	0.0110589	-0.51067	3.23081	up
KDELR1	-0.219981	6.01147	-3.50054	0.000589614	0.0110711	-0.51353	3.22943	stable
PXN	0.614351	4.44288	3.50035	0.000590018	0.0110711	-0.514148	3.22913	stable
GEMIN8	-0.258494	2.60237	-3.49943	0.000591922	0.0110917	-0.517052	3.22774	stable
CCDC85C	-0.393216	1.68422	-3.49825	0.000594371	0.0111162	-0.520773	3.22594	stable
GPHN	-0.59916	1.91398	-3.49802	0.00059486	0.0111162	-0.521515	3.22559	stable
CLBA1	-0.436898	1.89923	-3.49625	0.000598551	0.0111581	-0.527091	3.2229	stable
LRRC75A	-0.368014	2.38045	-3.49596	0.000599158	0.0111581	-0.528003	3.22246	stable
HSF2	-0.372983	3.18765	-3.49577	0.000599549	0.0111581	-0.528593	3.22217	stable
BCL2L11	0.60802	2.53811	3.4936	0.000604135	0.0112274	-0.53546	3.21887	stable
APOBEC3C	0.287035	6.01995	3.49262	0.000606189	0.0112274	-0.538519	3.21739	stable
PLCL2	0.544607	3.33901	3.49239	0.00060669	0.0112274	-0.539263	3.21703	stable
SMCR8	0.248463	4.21843	3.49208	0.000607338	0.0112274	-0.540226	3.21657	stable
METTL10	-0.222376	3.27409	-3.49207	0.000607375	0.0112274	-0.54028	3.21654	stable
UPF3B	-0.300056	4.38849	-3.48961	0.000612622	0.0113091	-0.548032	3.21281	stable
USP49	-0.27479	2.03773	-3.48723	0.000617725	0.0113839	-0.555506	3.20921	stable
IKBKG	0.257577	1.64275	3.48695	0.000618336	0.0113839	-0.556397	3.20878	stable
ZNF222	-0.320749	1.67945	-3.48604	0.00062031	0.0114049	-0.559269	3.20739	stable
VAT1	-0.628985	5.8301	-3.48438	0.000623898	0.0114407	-0.564467	3.20489	stable
SNX17	0.202667	5.73575	3.48437	0.000623933	0.0114407	-0.564516	3.20486	stable
ZNF248	-0.327607	2.38042	-3.48338	0.000626085	0.0114648	-0.567619	3.20337	stable
PPP1CA	0.262087	6.24418	3.48219	0.000628704	0.0114832	-0.571379	3.20155	stable
SCARNA4	-0.471821	2.15598	-3.48216	0.000628767	0.0114832	-0.57147	3.20151	stable
ANO6	0.406549	4.33848	3.4811	0.000631087	0.0115102	-0.574788	3.19991	stable
ZNF404	-0.540375	1.84609	-3.47909	0.000635537	0.0115514	-0.581118	3.19686	stable
PRRT2	-0.374344	0.500567	-3.47895	0.000635841	0.0115514	-0.581549	3.19665	stable
YJEFN3	-0.381084	2.69698	-3.47893	0.000635881	0.0115514	-0.581605	3.19662	stable
NOD2	0.963774	2.44528	3.47662	0.000641018	0.0116226	-0.588852	3.19313	stable
CDAN1	-0.231762	3.41123	-3.4764	0.000641513	0.0116226	-0.589549	3.19279	stable
PRIMPOL	-0.2974	3.71219	-3.47603	0.000642346	0.0116226	-0.590717	3.19223	stable
IFT172	-0.376614	3.08973	-3.47504	0.000644556	0.0116471	-0.59381	3.19074	stable
HPSE	0.781738	2.03767	3.47334	0.000648401	0.0117011	-0.599167	3.18816	stable
RCN1	-0.428569	4.04806	-3.47129	0.000653034	0.0117692	-0.60558	3.18506	stable
GPA33	0.975317	2.01413	3.47053	0.000654777	0.0117851	-0.60798	3.18391	stable
SBF2	0.504038	2.35438	3.46785	0.000660911	0.0118686	-0.616377	3.17986	stable
ZNF385A	0.862854	4.25276	3.46774	0.000661151	0.0118686	-0.616705	3.1797	stable
IL11RA	-0.475275	3.42223	-3.46714	0.000662531	0.0118778	-0.618582	3.17879	stable
HIGD1A	0.391551	3.63591	3.46475	0.000668072	0.0119615	-0.626081	3.17518	stable
KANK1	-0.506255	2.24618	-3.46177	0.000675012	0.0120699	-0.635386	3.17069	stable
MAST1	-0.347312	0.472031	-3.45891	0.000681771	0.0121749	-0.644356	3.16636	stable
MFSD6	0.465293	3.64099	3.45696	0.000686386	0.0122413	-0.650429	3.16343	stable
COG4	0.275539	4.22077	3.45562	0.000689598	0.0122612	-0.654631	3.1614	stable
FLII	0.345342	5.73666	3.45551	0.000689861	0.0122612	-0.654974	3.16124	stable
CRHR1-IT1	-0.505809	1.40057	-3.4552	0.000690599	0.0122612	-0.655937	3.16077	stable
SPRYD3	0.307744	3.57625	3.45499	0.000691107	0.0122612	-0.656599	3.16045	stable
MRVI1	0.453462	1.00495	3.45462	0.000691982	0.0122612	-0.657737	3.15991	stable
UBE2E2	0.77109	3.32185	3.45218	0.000697878	0.0123399	-0.665373	3.15622	stable
SCPEP1	1.18031	4.91137	3.45203	0.000698227	0.0123399	-0.665823	3.156	up
PLEKHB2	0.251209	4.81644	3.44987	0.000703473	0.0124165	-0.67256	3.15275	stable
IDH3A	0.358817	4.28928	3.44908	0.000705404	0.0124346	-0.675027	3.15156	stable
SOHLH2	-0.473615	0.979952	-3.44243	0.000721827	0.0127077	-0.695736	3.14157	stable
TUFT1	-0.312652	0.546822	-3.44203	0.000722828	0.012709	-0.696983	3.14096	stable
SPAG4	-0.402084	1.4548	-3.44084	0.000725819	0.0127452	-0.700698	3.13917	stable
SLC30A1	0.469395	3.15154	3.44001	0.000727904	0.0127654	-0.703278	3.13793	stable
IL16	0.421074	4.01125	3.43895	0.000730568	0.0127892	-0.706565	3.13634	stable
MAFG-AS1	-0.315882	0.821868	-3.43873	0.000731129	0.0127892	-0.707256	3.13601	stable
STARD8	0.721702	2.50126	3.43564	0.000738969	0.0129032	-0.71685	3.13137	stable
ACTB	0.449742	11.0882	3.43542	0.000739535	0.0129032	-0.717539	3.13104	stable
RNF227	-0.311655	1.9	-3.43426	0.000742506	0.0129385	-0.721145	3.1293	stable
ADORA3	0.482496	0.919292	3.43368	0.000744013	0.0129483	-0.72297	3.12842	stable
PFKFB2	0.596051	1.47249	3.43272	0.000746483	0.0129748	-0.72595	3.12698	stable
LMTK3	-0.218821	0.421347	-3.42595	0.000764119	0.0132314	-0.746949	3.11684	stable
CCDC134	-0.25012	3.12482	-3.42593	0.000764173	0.0132314	-0.747013	3.11681	stable
SEMA3B	-0.240634	0.458999	-3.42587	0.000764327	0.0132314	-0.747195	3.11672	stable
SULT1A2	-0.357409	1.1752	-3.42557	0.000765117	0.0132314	-0.748123	3.11627	stable
TAF11	-0.153277	4.63004	-3.42439	0.000768228	0.0132684	-0.751772	3.11451	stable
LRRC75A-AS1	-0.57121	8.14527	-3.42315	0.000771506	0.0132948	-0.755601	3.11266	stable
C11orf80	-0.362558	2.26065	-3.42308	0.000771696	0.0132948	-0.755822	3.11255	stable
DPY19L2	-0.968419	2.53487	-3.42224	0.000773935	0.013315	-0.758427	3.1113	stable
MORN1	-0.302546	1.30066	-3.42191	0.000774819	0.013315	-0.759453	3.1108	stable
ZNF467	0.781825	3.48213	3.41858	0.000783744	0.0134515	-0.76975	3.10583	stable
FAM179B	-0.26309	2.65444	-3.41623	0.000790133	0.0135441	-0.777047	3.1023	stable
UQCC2	-0.291842	2.6871	-3.4157	0.000791567	0.0135517	-0.778677	3.10151	stable
CTSF	-0.825965	2.61242	-3.4153	0.000792653	0.0135534	-0.779911	3.10092	stable
CAPNS1	0.275753	7.27281	3.41473	0.000794196	0.0135628	-0.781659	3.10007	stable
OBSCN	-0.670493	1.89624	-3.41392	0.000796424	0.0135818	-0.784176	3.09886	stable
PARP6	-0.293777	5.1781	-3.41326	0.000798229	0.0135818	-0.786211	3.09787	stable
RND2	-0.189947	0.493252	-3.41317	0.00079849	0.0135818	-0.786505	3.09773	stable
KCNQ1OT1	-0.520464	1.98947	-3.41288	0.000799281	0.0135818	-0.787395	3.0973	stable
TMEM94	-0.405593	4.80438	-3.41203	0.000801606	0.0135923	-0.790006	3.09604	stable
DLGAP1-AS1	0.444555	1.59268	3.41193	0.000801887	0.0135923	-0.790321	3.09589	stable
C1QA	1.31381	2.33608	3.41148	0.000803122	0.0135964	-0.791704	3.09522	up
MTMR9LP	-0.390269	0.806373	-3.41052	0.000805777	0.0136245	-0.79467	3.09379	stable
CARD16	0.622861	4.0813	3.40724	0.00081492	0.0137553	-0.804809	3.08889	stable
CCDC81	-0.165014	0.4386	-3.40688	0.000815907	0.0137553	-0.805897	3.08836	stable
FZD3	-0.537051	0.652499	-3.4064	0.000817262	0.0137553	-0.807388	3.08764	stable
ARHGAP27	0.498235	5.02472	3.4063	0.000817534	0.0137553	-0.807687	3.08749	stable
RGS19	0.459742	5.38097	3.40581	0.000818925	0.0137618	-0.809214	3.08676	stable
FYB	0.666147	5.63042	3.40528	0.000820402	0.0137682	-0.810834	3.08597	stable
DPH7	-0.234412	3.26439	-3.40406	0.000823866	0.0137682	-0.81462	3.08414	stable
SNORD69	-0.521748	2.93778	-3.40404	0.000823906	0.0137682	-0.814664	3.08412	stable
GRB2	0.249265	6.2437	3.40397	0.000824109	0.0137682	-0.814885	3.08402	stable
SPIRE2	-0.16684	0.675445	-3.40389	0.000824342	0.0137682	-0.815139	3.08389	stable
ARRB2	0.543733	6.30179	3.40336	0.000825832	0.0137763	-0.816761	3.08311	stable
ITM2B	0.369447	7.94136	3.40163	0.000830747	0.0138397	-0.822093	3.08053	stable
IFT140	-0.355239	2.65868	-3.40131	0.000831657	0.0138397	-0.823077	3.08006	stable
CXCR2P1	0.839906	1.40504	3.40043	0.000834183	0.0138532	-0.825801	3.07874	stable
NEK6	0.558553	4.35014	3.40007	0.000835209	0.0138532	-0.826906	3.0782	stable
NEIL3	-0.627106	2.49395	-3.39996	0.000835504	0.0138532	-0.827223	3.07805	stable
MYH9	0.357015	7.48554	3.39553	0.000848297	0.0140316	-0.840874	3.07145	stable
AKR1B1	0.669156	4.03419	3.39552	0.00084832	0.0140316	-0.840898	3.07144	stable
NUP93	0.192127	4.68197	3.39325	0.000854954	0.0141243	-0.847895	3.06806	stable
SLC16A9	-0.770013	1.20066	-3.39222	0.000857962	0.0141569	-0.851049	3.06653	stable
HMCES	-0.20567	3.94696	-3.39136	0.000860503	0.0141817	-0.853705	3.06525	stable
RNF213	0.439279	5.28916	3.38977	0.000865174	0.0142415	-0.858567	3.0629	stable
ADGRF3	-0.222589	1.10664	-3.3868	0.000874019	0.0143052	-0.867701	3.05848	stable
LHFP	-0.733628	1.6555	-3.3867	0.0008743	0.0143052	-0.86799	3.05834	stable
SNHG6	-0.471304	7.34548	-3.38597	0.000876486	0.0143052	-0.870232	3.05725	stable
TMCO1	-0.208882	4.04441	-3.38588	0.000876758	0.0143052	-0.870511	3.05712	stable
ZNF114	-0.38311	0.91801	-3.38584	0.000876875	0.0143052	-0.87063	3.05706	stable
RAB13	-0.570043	3.30025	-3.38574	0.000877185	0.0143052	-0.870948	3.05691	stable
ALG1L	-0.210499	0.461118	-3.38558	0.000877648	0.0143052	-0.871422	3.05668	stable
THOC1	-0.260296	3.81553	-3.38547	0.000878003	0.0143052	-0.871785	3.0565	stable
ASXL1	-0.226584	4.65752	-3.38532	0.000878456	0.0143052	-0.872248	3.05628	stable
CD68	1.0415	6.46408	3.38172	0.000889321	0.014465	-0.883286	3.05094	up
PTPRF	-0.528373	0.674343	-3.38116	0.000891018	0.0144707	-0.884997	3.05011	stable
SNX29	0.294321	3.40486	3.3809	0.000891788	0.0144707	-0.885772	3.04974	stable
SUZ12P1	-0.338155	3.53249	-3.38007	0.000894329	0.0144947	-0.888327	3.0485	stable
EXOSC8	-0.277535	4.82568	-3.37682	0.000904312	0.0146392	-0.898292	3.04368	stable
SNORA21	-0.409048	2.66888	-3.37598	0.000906906	0.0146638	-0.900863	3.04244	stable
SH3YL1	-0.316249	2.85558	-3.37458	0.000911237	0.0147164	-0.90514	3.04037	stable
NUDT16	0.474327	3.17568	3.37384	0.000913536	0.0147331	-0.907401	3.03927	stable
SQRDL	0.539907	4.96292	3.37356	0.000914422	0.0147331	-0.908271	3.03885	stable
DZIP1L	-0.306295	0.588909	-3.37221	0.000918627	0.0147801	-0.912389	3.03686	stable
CDCA3	-0.462559	2.62291	-3.37193	0.000919502	0.0147801	-0.913244	3.03645	stable
MR1	0.293387	3.51934	3.37099	0.000922435	0.0148052	-0.916101	3.03506	stable
FTH1P3	-0.359369	2.27093	-3.37074	0.000923228	0.0148052	-0.916872	3.03469	stable
XPO6	0.214114	5.36439	3.36738	0.000933866	0.0149442	-0.927154	3.02972	stable
MST1	-0.7178	1.94936	-3.36731	0.000934081	0.0149442	-0.927361	3.02962	stable
ADGRE3	0.859402	1.26938	3.36594	0.000938457	0.0149668	-0.931554	3.02759	stable
MRPS18C	-0.254885	4.57609	-3.36576	0.000939027	0.0149668	-0.9321	3.02732	stable
KANSL3	-0.237749	4.3708	-3.36542	0.000940105	0.0149668	-0.933129	3.02682	stable
ARPC5	0.410016	6.62846	3.36519	0.000940845	0.0149668	-0.933835	3.02648	stable
HOMER2	0.755884	1.82445	3.36515	0.000940963	0.0149668	-0.933947	3.02643	stable
SLC12A6	0.398801	5.02933	3.36433	0.000943592	0.0149912	-0.936451	3.02522	stable
AVPR1B	-0.4404	0.60572	-3.36398	0.000944707	0.0149915	-0.93751	3.0247	stable
2022-09-09	0.434367	4.86417	3.36309	0.000947584	0.0150062	-0.940239	3.02338	stable
SULT1C4	-0.730475	1.66031	-3.36301	0.000947828	0.0150062	-0.94047	3.02327	stable
ADRBK2	0.483855	3.71052	3.36178	0.00095182	0.015047	-0.94424	3.02145	stable
PIH1D2	-0.277989	1.31776	-3.36153	0.000952604	0.015047	-0.94498	3.02109	stable
KRR1	0.427879	5.58625	3.3595	0.000959219	0.015134	-0.951187	3.01808	stable
STAB1	1.54843	5.38089	3.35895	0.000960994	0.0151445	-0.952846	3.01728	up
CD81	-0.566764	5.43223	-3.35626	0.000969809	0.0152658	-0.961037	3.01331	stable
LPCAT3	0.311273	5.262	3.35576	0.000971462	0.0152743	-0.962564	3.01257	stable
CLASP1	-0.200062	3.83204	-3.35474	0.000974856	0.0153087	-0.965692	3.01106	stable
LPAR6	0.865412	2.9283	3.35442	0.000975886	0.0153087	-0.96664	3.0106	stable
SNORD19	-0.44423	3.15838	-3.35256	0.000982063	0.0153879	-0.972299	3.00786	stable
GPR37L1	-0.225937	0.332183	-3.35065	0.000988446	0.0154702	-0.978109	3.00505	stable
SRXN1	0.49087	2.8616	3.34897	0.000994117	0.015501	-0.983239	3.00256	stable
CTSA	0.557568	7.01833	3.34891	0.000994311	0.015501	-0.983414	3.00248	stable
NSMCE4A	-0.191025	3.78047	-3.34881	0.00099465	0.015501	-0.98372	3.00233	stable
PITPNC1	0.505521	3.17669	3.34872	0.000994945	0.015501	-0.983986	3.0022	stable
IFT22	-0.376253	1.45083	-3.34635	0.00100297	0.0156083	-0.991191	2.99871	stable
GPRIN3	0.666105	1.86998	3.3451	0.0010072	0.0156563	-0.994967	2.99688	stable
GRK4	-0.30283	1.70438	-3.34411	0.0010106	0.0156913	-0.997986	2.99542	stable
LRRC46	-0.262238	1.29522	-3.34358	0.00101241	0.0157015	-0.999587	2.99464	stable
SRGAP2	0.529838	3.30365	3.34107	0.00102107	0.0158179	-1.00722	2.99095	stable
MYO5A	0.419994	3.54281	3.33972	0.00102574	0.0158638	-1.01132	2.98896	stable
DST	-0.665165	1.30406	-3.33954	0.00102635	0.0158638	-1.01185	2.9887	stable
SNORD1A	-0.465509	1.9924	-3.33856	0.00102977	0.0158868	-1.01483	2.98726	stable
PDCD10	0.218103	4.64855	3.33844	0.00103016	0.0158868	-1.01517	2.9871	stable
NAAA	0.536103	3.77057	3.33777	0.0010325	0.0159049	-1.0172	2.98611	stable
H1FX-AS1	-0.213912	0.658616	-3.33554	0.00104032	0.0160043	-1.02397	2.98283	stable
ACTR3	0.292776	6.80844	3.33512	0.0010418	0.0160043	-1.02524	2.98222	stable
SKAP2	0.912919	4.82909	3.33493	0.00104246	0.0160043	-1.02581	2.98194	stable
KDELR3	-0.329494	1.98046	-3.33367	0.00104692	0.0160547	-1.02963	2.98009	stable
STK4	0.27377	4.99938	3.3333	0.00104821	0.0160566	-1.03074	2.97955	stable
MALSU1	-0.258852	2.88746	-3.33242	0.00105133	0.0160655	-1.0334	2.97826	stable
FOSB	-0.821086	7.15322	-3.33218	0.00105219	0.0160655	-1.03414	2.97791	stable
HMGCL	0.214414	2.79804	3.33214	0.00105232	0.0160655	-1.03425	2.97785	stable
ANKRD10	-0.288888	4.84514	-3.33169	0.00105394	0.016067	-1.03563	2.97718	stable
INSR	-0.550815	3.57788	-3.33127	0.00105544	0.016067	-1.0369	2.97657	stable
PHKG1	-0.287632	2.04884	-3.33071	0.00105742	0.016067	-1.03858	2.97575	stable
HEATR4	-0.195444	1.05848	-3.33047	0.0010583	0.016067	-1.03932	2.97539	stable
ASH1L-AS1	-0.249227	2.74954	-3.33027	0.00105899	0.016067	-1.03991	2.97511	stable
ZNF565	-0.226703	2.2982	-3.33014	0.00105946	0.016067	-1.04031	2.97491	stable
TRIM74	-0.297767	1.09739	-3.32953	0.00106166	0.0160824	-1.04216	2.97401	stable
IQCD	-0.27065	0.683947	-3.32868	0.00106469	0.0161105	-1.04472	2.97278	stable
C3orf18	-0.267712	1.38967	-3.32792	0.00106742	0.0161339	-1.04701	2.97167	stable
AKR7L	-0.253584	0.660793	-3.32581	0.00107504	0.0162135	-1.05339	2.96858	stable
UPF3A	-0.248871	3.54892	-3.32581	0.00107505	0.0162135	-1.0534	2.96857	stable
C10orf55	-0.501133	1.13384	-3.32493	0.00107826	0.0162439	-1.05606	2.96728	stable
ZNF219	-0.595553	2.91186	-3.32419	0.00108092	0.0162662	-1.05828	2.9662	stable
ABHD1	-0.178628	0.723564	-3.32377	0.00108247	0.0162716	-1.05956	2.96558	stable
KCTD21	0.353235	2.19797	3.32334	0.00108403	0.0162771	-1.06085	2.96496	stable
SIGLEC7	0.971118	2.00359	3.32227	0.00108795	0.0163028	-1.06408	2.96339	stable
MSTO2P	-0.23645	2.54996	-3.32181	0.00108963	0.0163028	-1.06546	2.96272	stable
FAIM	-0.443286	2.40948	-3.32156	0.00109055	0.0163028	-1.06622	2.96235	stable
RPA1	0.255113	4.74829	3.32144	0.00109099	0.0163028	-1.06658	2.96218	stable
VWA5A	0.638716	1.99031	3.32125	0.0010917	0.0163028	-1.06716	2.9619	stable
NDUFS5	-0.303317	6.52334	-3.32089	0.00109303	0.0163049	-1.06826	2.96137	stable
CKS2	-0.442237	5.28843	-3.3202	0.00109556	0.0163204	-1.07032	2.96036	stable
SNORA71B	-0.452062	3.44158	-3.31996	0.00109646	0.0163204	-1.07106	2.96001	stable
ID1	-0.741938	1.5555	-3.31953	0.00109804	0.0163262	-1.07235	2.95938	stable
ACSBG2	-0.150128	0.54954	-3.31778	0.00110454	0.016405	-1.07764	2.95682	stable
PRR3	-0.23076	3.35201	-3.31634	0.00110991	0.0164668	-1.08198	2.95471	stable
SLC9A9	0.64078	1.59111	3.3156	0.00111264	0.0164877	-1.08418	2.95364	stable
CATSPER2	-0.394391	2.08492	-3.31514	0.00111436	0.0164877	-1.08557	2.95297	stable
RAPGEFL1	-0.337525	1.73543	-3.31499	0.00111493	0.0164877	-1.08603	2.95275	stable
DAPK1	0.819686	4.00633	3.31445	0.00111696	0.0165	-1.08766	2.95196	stable
DUSP6	0.92116	5.93759	3.31402	0.00111859	0.0165061	-1.08896	2.95133	stable
TAS1R1	-0.168693	0.322781	-3.31084	0.0011306	0.0166654	-1.09852	2.94669	stable
SULF2	1.04441	2.87911	3.309	0.00113763	0.016746	-1.10407	2.944	up
NSUN6	-0.303807	3.54217	-3.30876	0.00113852	0.016746	-1.10477	2.94366	stable
TTC27	-0.477529	3.71756	-3.30809	0.00114108	0.0167656	-1.10678	2.94269	stable
CRABP2	-0.346583	0.794134	-3.30767	0.0011427	0.0167715	-1.10806	2.94207	stable
NARS2	-0.328602	3.74443	-3.30669	0.00114646	0.0168086	-1.11099	2.94064	stable
TNFSF12	0.815736	2.65822	3.30528	0.00115192	0.0168706	-1.11525	2.93858	stable
ADAM15	0.472272	4.71098	3.30377	0.00115775	0.0169259	-1.11977	2.93638	stable
WDR93	-0.189339	0.369784	-3.30366	0.00115817	0.0169259	-1.1201	2.93623	stable
AZIN2	-0.233321	0.497564	-3.30268	0.001162	0.0169637	-1.12305	2.93479	stable
PCSK4	-0.504449	1.41019	-3.30206	0.00116442	0.016965	-1.12491	2.93389	stable
CFAP36	-0.406986	3.75471	-3.30202	0.00116457	0.016965	-1.12503	2.93384	stable
QSOX2	-0.364494	3.7189	-3.30103	0.00116846	0.0170035	-1.12801	2.93239	stable
ZDHHC9	-0.42724	3.44574	-3.30028	0.00117138	0.017028	-1.13025	2.9313	stable
RAB23	-0.428876	1.09499	-3.29972	0.00117358	0.0170292	-1.13192	2.93049	stable
AP1S2	0.775086	4.43555	3.29963	0.00117395	0.0170292	-1.13221	2.93035	stable
LPCAT1	0.441996	4.22044	3.29791	0.00118072	0.0171092	-1.13736	2.92785	stable
IGF1R	-0.837817	2.63232	-3.29734	0.00118299	0.017124	-1.13908	2.92702	stable
GRK6	0.381985	5.04101	3.2954	0.00119069	0.0172172	-1.14488	2.9242	stable
ACSM3	-0.714396	3.44657	-3.29437	0.00119482	0.0172587	-1.14798	2.9227	stable
GUCA1B	-0.268589	1.12416	-3.29331	0.00119907	0.0173017	-1.15116	2.92116	stable
ATP10A	0.940343	2.23316	3.29168	0.00120562	0.017378	-1.15604	2.91879	stable
KRT10	-0.360327	2.80328	-3.29106	0.00120812	0.0173956	-1.15788	2.91789	stable
MRPL57	-0.276326	3.97186	-3.29044	0.00121061	0.0174131	-1.15973	2.917	stable
CD163	1.48853	2.69361	3.28971	0.00121356	0.0174373	-1.16191	2.91594	up
ZCCHC8	-0.179945	3.92317	-3.28772	0.00122169	0.0175357	-1.16788	2.91304	stable
LILRA6	1.14717	2.84301	3.28592	0.00122904	0.0176227	-1.17325	2.91043	up
ANKRD23	-0.319956	2.65037	-3.28555	0.00123055	0.0176259	-1.17435	2.9099	stable
PTMS	-0.835567	3.6331	-3.28389	0.00123741	0.0177056	-1.17932	2.90748	stable
MFGE8	-0.809692	3.30626	-3.28329	0.0012399	0.0177188	-1.18111	2.90661	stable
ENSA	-0.162543	4.64438	-3.28303	0.00124096	0.0177188	-1.18188	2.90624	stable
ZNF599	-0.243118	0.823855	-3.28273	0.00124222	0.0177188	-1.18279	2.9058	stable
RGS2	1.17717	4.97411	3.28137	0.00124785	0.0177629	-1.18683	2.90384	up
FCGR2A	1.06375	3.97897	3.28121	0.00124852	0.0177629	-1.18731	2.9036	up
C16orf54	-0.46498	5.3871	-3.28105	0.00124921	0.0177629	-1.18781	2.90336	stable
DPY19L3	-0.31722	3.32817	-3.27971	0.0012548	0.0177956	-1.1918	2.90143	stable
SELT	0.221005	4.18102	3.27961	0.00125521	0.0177956	-1.1921	2.90128	stable
SNX33	-0.487284	2.59613	-3.27956	0.00125541	0.0177956	-1.19223	2.90122	stable
CSF1R	0.942761	5.29396	3.27921	0.00125688	0.0177979	-1.19328	2.90071	stable
TYMP	1.07378	4.44115	3.27791	0.00126237	0.0178484	-1.19718	2.89881	up
HCN3	-0.33421	1.62314	-3.27739	0.00126455	0.0178484	-1.19872	2.89806	stable
MBD2	0.340292	4.64337	3.27707	0.00126591	0.0178484	-1.19969	2.8976	stable
CLIP1	0.295896	3.90845	3.27692	0.00126651	0.0178484	-1.20011	2.89739	stable
AGBL5	-0.254941	3.83993	-3.27682	0.00126696	0.0178484	-1.20043	2.89724	stable
CCNY	0.297464	4.7081	3.27559	0.00127215	0.0179031	-1.20408	2.89546	stable
TBC1D14	0.280911	4.65356	3.27315	0.00128253	0.0180155	-1.21135	2.89193	stable
XRCC6BP1	-0.398599	3.48061	-3.2731	0.00128277	0.0180155	-1.21152	2.89185	stable
PRR22	-0.345401	1.75548	-3.2717	0.00128877	0.0180811	-1.21569	2.88983	stable
TLE2	-0.272264	0.513776	-3.27071	0.001293	0.0181219	-1.21862	2.8884	stable
CBY1	-0.30042	2.92929	-3.27005	0.00129584	0.0181431	-1.22058	2.88745	stable
ARHGEF17	-0.789564	3.09623	-3.26884	0.00130106	0.0181976	-1.22418	2.8857	stable
CUEDC1	0.619051	1.42431	3.26831	0.00130335	0.018211	-1.22575	2.88494	stable
BICD2	0.246213	4.45188	3.26761	0.00130641	0.0182351	-1.22785	2.88392	stable
ZNF44	-0.311091	2.86239	-3.26708	0.00130872	0.0182488	-1.22943	2.88315	stable
LPGAT1	0.402569	4.04368	3.26644	0.00131152	0.0182691	-1.23133	2.88222	stable
VASP	0.432369	5.72539	3.26604	0.00131325	0.0182746	-1.23251	2.88165	stable
SNORD42B	-0.39356	3.19326	-3.26529	0.00131654	0.0183017	-1.23475	2.88057	stable
ATRN	0.234532	3.68251	3.2648	0.00131868	0.018313	-1.2362	2.87986	stable
ZNF517	-0.258217	1.8122	-3.26447	0.00132012	0.0183143	-1.23717	2.87939	stable
ZNF431	-0.371113	3.90608	-3.26365	0.00132371	0.0183186	-1.2396	2.87821	stable
CFAP298	-0.274382	3.66607	-3.26358	0.00132403	0.0183186	-1.23982	2.8781	stable
PIK3R4	0.182711	3.51979	3.26349	0.00132445	0.0183186	-1.2401	2.87796	stable
CDC7	-0.339444	3.41594	-3.26263	0.00132822	0.0183522	-1.24264	2.87673	stable
ANKRD39	-0.281677	3.15508	-3.26179	0.00133195	0.0183853	-1.24515	2.87551	stable
TTC8	-0.502903	2.17824	-3.26044	0.00133794	0.0184493	-1.24916	2.87356	stable
TPP2	-0.33502	5.32563	-3.25968	0.0013413	0.018477	-1.2514	2.87247	stable
MS4A3	-1.51899	4.65582	-3.25671	0.00135458	0.0186412	-1.26021	2.86819	down
TMEFF1	-0.321685	1.50813	-3.25604	0.00135761	0.018653	-1.26221	2.86722	stable
BACE1	-0.438088	3.63627	-3.25592	0.00135817	0.018653	-1.26257	2.86705	stable
GRAMD1B	-0.621819	1.88078	-3.25507	0.00136199	0.0186868	-1.26508	2.86582	stable
DNAJB7	-0.234799	1.4601	-3.25434	0.00136531	0.0187135	-1.26726	2.86477	stable
IQGAP1	0.582797	5.85244	3.25135	0.00137888	0.0188717	-1.27609	2.86047	stable
ZC3H12B	-0.279249	1.14802	-3.25119	0.00137961	0.0188717	-1.27657	2.86024	stable
ZNF880	-0.445189	2.34599	-3.25047	0.00138291	0.018898	-1.2787	2.8592	stable
LACTB	0.440794	3.52577	3.24881	0.00139056	0.0189835	-1.28363	2.85681	stable
RAP1A	0.32451	5.31056	3.24821	0.00139333	0.0189938	-1.28541	2.85595	stable
CCT6P1	-0.254577	2.81082	-3.2479	0.00139475	0.0189938	-1.28632	2.8555	stable
TNNI2	0.86486	1.7611	3.24774	0.00139548	0.0189938	-1.28678	2.85528	stable
PSMF1	0.153372	5.06894	3.24693	0.00139924	0.019026	-1.28918	2.85411	stable
GM2A	0.43016	4.49421	3.24512	0.00140764	0.0191213	-1.29454	2.85151	stable
C11orf54	-0.296038	3.46416	-3.24444	0.00141082	0.0191454	-1.29655	2.85053	stable
AUH	-0.2454	3.05356	-3.24385	0.00141356	0.0191636	-1.29828	2.84969	stable
VWA8	0.309455	2.6046	3.24204	0.00142205	0.0192574	-1.30363	2.84708	stable
MED30	-0.30502	4.05676	-3.24154	0.00142439	0.0192574	-1.3051	2.84637	stable
TYROBP	0.88557	7.71278	3.24148	0.0014247	0.0192574	-1.30529	2.84628	stable
IRF5	0.545039	4.89145	3.2398	0.00143261	0.0193453	-1.31024	2.84387	stable
IQSEC1	0.599628	3.93566	3.23866	0.00143804	0.0193994	-1.31362	2.84223	stable
PSME3	0.208362	5.11399	3.23807	0.00144082	0.0194178	-1.31534	2.84139	stable
SRSF7	-0.281546	6.18773	-3.23689	0.00144645	0.0194744	-1.31882	2.8397	stable
LINC00471	-0.246344	0.776691	-3.23614	0.00145004	0.0194913	-1.32104	2.83862	stable
SNHG17	-0.393706	3.73082	-3.23581	0.00145162	0.0194913	-1.32201	2.83815	stable
ARHGAP32	-0.776734	1.85335	-3.23527	0.00145424	0.0194913	-1.32362	2.83736	stable
C2CD2L	0.36538	3.55043	3.23517	0.00145472	0.0194913	-1.32391	2.83722	stable
TSPYL1	-0.251515	4.57029	-3.23514	0.00145483	0.0194913	-1.32398	2.83719	stable
CDCA7L	-0.565618	4.89046	-3.23468	0.00145705	0.0195019	-1.32534	2.83653	stable
CYP2A6	-0.141406	0.333276	-3.23259	0.00146713	0.0196005	-1.3315	2.83353	stable
TMPRSS13	0.225137	0.474343	3.23251	0.00146755	0.0196005	-1.33175	2.83341	stable
N4BP1	0.191096	3.5644	3.23208	0.00146961	0.0196005	-1.333	2.8328	stable
LILRB3	1.10176	2.88692	3.23197	0.00147015	0.0196005	-1.33333	2.83264	up
TSHZ1	0.228143	3.50062	3.23105	0.00147464	0.0196413	-1.33606	2.83131	stable
ARSB	0.352105	3.13189	3.22794	0.00148982	0.0198242	-1.3452	2.82687	stable
ZNF710	0.326769	3.78756	3.22672	0.00149581	0.0198846	-1.34878	2.82512	stable
CHST14	-0.289165	3.9001	-3.22622	0.00149829	0.0198982	-1.35026	2.8244	stable
SNORD36A	-0.405019	5.57605	-3.22529	0.0015029	0.0199401	-1.353	2.82307	stable
MAPK11	-0.535164	1.75734	-3.22438	0.00150739	0.0199802	-1.35566	2.82178	stable
RHOA	0.224041	8.43708	3.22345	0.00151201	0.020022	-1.35839	2.82045	stable
PVRL1	-0.783071	3.1577	-3.22261	0.0015162	0.0200337	-1.36086	2.81924	stable
SEMA4C	-0.596743	2.39584	-3.22243	0.00151709	0.0200337	-1.36139	2.81899	stable
DPF1	-0.327219	0.597854	-3.22237	0.00151742	0.0200337	-1.36158	2.8189	stable
VNN1	1.21057	2.83298	3.2221	0.00151874	0.0200337	-1.36236	2.81852	up
ANKRD16	-0.287698	2.04923	-3.22149	0.0015218	0.0200455	-1.36415	2.81764	stable
CMKLR1	0.692784	1.38598	3.22112	0.00152366	0.0200455	-1.36524	2.81711	stable
SNORD121A	-0.382514	1.72627	-3.22105	0.00152404	0.0200455	-1.36546	2.817	stable
SNX8	0.394812	3.09765	3.21793	0.00153973	0.0202325	-1.3746	2.81255	stable
OASL	0.65013	1.49563	3.21669	0.00154606	0.0202961	-1.37826	2.81077	stable
SNORA80E	-0.362232	1.34055	-3.21564	0.00155137	0.0203464	-1.38132	2.80928	stable
ARMT1	0.346871	3.19154	3.21477	0.00155583	0.0203838	-1.38389	2.80804	stable
TMEM19	0.305942	2.93135	3.2145	0.00155721	0.0203838	-1.38467	2.80765	stable
FPR1	1.44032	3.45755	3.21348	0.00156241	0.0204323	-1.38765	2.80621	up
ANGPTL6	0.378715	3.39911	3.21319	0.00156394	0.0204328	-1.38852	2.80578	stable
PNPLA7	-0.447412	2.06095	-3.21151	0.00157258	0.0205232	-1.39343	2.80339	stable
ITGB1BP2	-0.265742	1.44642	-3.21126	0.00157386	0.0205232	-1.39416	2.80303	stable
ATP5G2	-0.253174	7.02637	-3.20969	0.00158201	0.0206098	-1.39877	2.80079	stable
PCTP	0.385127	3.6332	3.20776	0.00159206	0.020721	-1.40441	2.79804	stable
MSI2	-0.770559	3.44347	-3.20724	0.00159478	0.0207367	-1.40594	2.7973	stable
ATP1B3	0.300162	4.87368	3.20668	0.0015977	0.0207549	-1.40757	2.7965	stable
CERS4	-0.908221	2.74995	-3.20523	0.00160531	0.0208223	-1.41181	2.79444	stable
LINC00176	-0.191617	0.743902	-3.20492	0.00160693	0.0208223	-1.41271	2.794	stable
AGO3	-0.262181	3.99793	-3.20482	0.00160745	0.0208223	-1.413	2.79386	stable
CD96	1.29591	4.53361	3.20435	0.00160997	0.0208352	-1.41439	2.79318	up
UHRF2	-0.243362	4.72987	-3.20321	0.00161598	0.0208932	-1.41772	2.79156	stable
SLC39A5	-0.118127	0.360031	-3.20176	0.00162366	0.0209727	-1.42194	2.78951	stable
CPPED1	0.539932	3.90946	3.20045	0.00163067	0.0210433	-1.42578	2.78763	stable
CERCAM	-0.785688	2.69088	-3.19802	0.00164366	0.021191	-1.43286	2.78419	stable
RAB3GAP1	0.257764	3.84734	3.19748	0.00164658	0.0211931	-1.43444	2.78342	stable
CDC73	0.242787	3.99026	3.19742	0.00164693	0.0211931	-1.43463	2.78333	stable
C4orf46	-0.349535	3.2818	-3.19665	0.00165108	0.0212267	-1.43687	2.78223	stable
PALM	-0.958741	2.30472	-3.19491	0.00166049	0.0213276	-1.44194	2.77976	stable
ECHDC2	-0.761767	2.94157	-3.19392	0.0016659	0.021377	-1.44484	2.77835	stable
ZSCAN20	-0.179561	1.04106	-3.19359	0.00166767	0.0213797	-1.44579	2.77789	stable
LAMB2P1	-0.394743	2.03882	-3.1918	0.00167748	0.021465	-1.45101	2.77534	stable
COPA	0.192255	5.69278	3.19156	0.0016788	0.021465	-1.45171	2.775	stable
REEP3	0.473708	3.42479	3.1913	0.00168023	0.021465	-1.45247	2.77463	stable
ZNF138	-0.386381	3.17987	-3.19123	0.00168061	0.021465	-1.45267	2.77453	stable
PHF7	-0.296992	2.95225	-3.19043	0.00168501	0.0215012	-1.455	2.7734	stable
APMAP	-0.36763	5.6035	-3.18988	0.00168805	0.0215199	-1.45661	2.77261	stable
RSU1	0.253292	3.88635	3.18944	0.00169045	0.021524	-1.45787	2.772	stable
FUS	-0.249363	6.96592	-3.18925	0.00169152	0.021524	-1.45844	2.77172	stable
HAL	-0.945305	3.4719	-3.18744	0.00170152	0.0215801	-1.46369	2.76916	stable
IRF2BP2	-0.320705	6.67655	-3.18744	0.00170154	0.0215801	-1.4637	2.76916	stable
PRKCH	0.673243	3.2992	3.1874	0.00170174	0.0215801	-1.46381	2.76911	stable
MAMDC4	-0.460624	2.47279	-3.18731	0.00170224	0.0215801	-1.46407	2.76898	stable
GPR141	0.742187	3.22775	3.18523	0.00171385	0.0217072	-1.47013	2.76603	stable
ZNF140	-0.250116	3.23296	-3.18476	0.00171651	0.0217081	-1.47151	2.76535	stable
ZNF395	-0.451586	4.04986	-3.18465	0.0017171	0.0217081	-1.47181	2.76521	stable
LIPN	0.61417	0.993895	3.18335	0.00172438	0.02178	-1.47558	2.76337	stable
ADAP1	0.672732	3.6781	3.18166	0.00173394	0.0218753	-1.48051	2.76096	stable
MOB3C	0.2884	3.3464	3.18145	0.00173512	0.0218753	-1.48112	2.76067	stable
ZNF764	-0.197321	2.94989	-3.17846	0.00175212	0.0220692	-1.4898	2.75644	stable
NPR2	-0.40396	1.45021	-3.17702	0.00176034	0.0221525	-1.49397	2.7544	stable
PARP12	0.415405	3.48378	3.17431	0.00177593	0.0223098	-1.50182	2.75057	stable
RRN3P1	-0.191817	1.1237	-3.17428	0.00177611	0.0223098	-1.50191	2.75053	stable
FBXO10	-0.305778	2.62333	-3.1732	0.00178237	0.0223679	-1.50505	2.749	stable
CEP70	-0.659825	2.9208	-3.1721	0.0017888	0.022428	-1.50825	2.74744	stable
HAUS5	-0.28215	3.4449	-3.17026	0.0017995	0.0225383	-1.51356	2.74485	stable
PPARGC1B	0.346555	1.9421	3.17002	0.00180089	0.0225383	-1.51425	2.74451	stable
USP3	0.402473	4.6774	3.16877	0.00180822	0.0226094	-1.51787	2.74275	stable
NGRN	-0.214484	4.33539	-3.16795	0.00181308	0.0226495	-1.52026	2.74158	stable
CD53	0.406288	7.66324	3.16646	0.00182188	0.0227308	-1.52457	2.73948	stable
SLC12A7	0.618706	4.35525	3.16628	0.00182292	0.0227308	-1.52508	2.73923	stable
FAM193B	-0.361226	4.6414	-3.16274	0.00184401	0.0229729	-1.53532	2.73424	stable
PFKFB4	0.621914	2.58732	3.16245	0.00184573	0.0229734	-1.53615	2.73383	stable
ADPRH	0.584108	2.69176	3.1604	0.00185806	0.0230471	-1.54207	2.73094	stable
ABCA3	-0.47152	1.38508	-3.16032	0.00185857	0.0230471	-1.54232	2.73082	stable
ZNF625	-0.372645	1.95508	-3.16019	0.00185932	0.0230471	-1.54268	2.73065	stable
DPYD	0.704769	3.9144	3.15999	0.00186055	0.0230471	-1.54327	2.73036	stable
MSN	0.262334	8.33101	3.15995	0.00186081	0.0230471	-1.54339	2.7303	stable
LRRK2	0.883523	1.73202	3.15979	0.00186176	0.0230471	-1.54385	2.73008	stable
LIMS1	0.423955	4.15375	3.15925	0.001865	0.0230663	-1.54539	2.72932	stable
TRMT10B	-0.193148	3.49175	-3.15668	0.0018806	0.0232221	-1.55281	2.7257	stable
GLTSCR1L	0.19499	3.7138	3.15662	0.00188099	0.0232221	-1.55299	2.72561	stable
COA1	-0.235772	3.51957	-3.15556	0.0018875	0.0232814	-1.55606	2.72411	stable
ENDOV	-0.267921	1.54544	-3.15503	0.00189069	0.0232997	-1.55757	2.72338	stable
CDC42EP3	0.809157	4.00905	3.15409	0.00189649	0.0233303	-1.56029	2.72205	stable
HPS1	0.246386	4.74975	3.15398	0.00189715	0.0233303	-1.5606	2.7219	stable
SLC38A1	0.917213	4.53212	3.1538	0.00189829	0.0233303	-1.56114	2.72164	stable
AARSD1	-0.236961	2.98515	-3.15317	0.00190213	0.0233565	-1.56293	2.72076	stable
KRTCAP2	-0.274776	4.74289	-3.15179	0.00191068	0.0234403	-1.56693	2.71881	stable
GIGYF1	-0.301286	4.47524	-3.15136	0.00191329	0.0234403	-1.56814	2.71822	stable
RPS24	-0.344097	6.94436	-3.15117	0.00191451	0.0234403	-1.56871	2.71794	stable
BTN2A2	0.390847	2.30608	3.15096	0.0019158	0.0234403	-1.56931	2.71765	stable
SLC43A2	0.819523	3.13103	3.14974	0.00192338	0.0234945	-1.57282	2.71593	stable
DCAF16	-0.299846	4.39349	-3.14959	0.00192434	0.0234945	-1.57326	2.71572	stable
KMO	0.445958	2.72186	3.14942	0.00192539	0.0234945	-1.57375	2.71548	stable
EPHX1	-0.390928	3.87883	-3.14889	0.00192868	0.0235137	-1.57527	2.71474	stable
METTL23	-0.199678	4.32171	-3.14826	0.00193261	0.0235371	-1.57708	2.71386	stable
ULK1	-0.387648	4.34123	-3.14803	0.00193404	0.0235371	-1.57774	2.71353	stable
CORO1C	0.3599	5.20702	3.14654	0.00194338	0.0236298	-1.58202	2.71144	stable
PIBF1	-0.268659	3.24004	-3.14591	0.00194733	0.0236456	-1.58383	2.71056	stable
ZNF350	-0.212043	3.10292	-3.14579	0.00194814	0.0236456	-1.5842	2.71038	stable
P2RX7	0.641855	3.27778	3.14478	0.00195446	0.0237012	-1.58708	2.70897	stable
SPRY2	-0.815894	3.02781	-3.14442	0.00195674	0.0237079	-1.58812	2.70847	stable
NAGA	0.569316	4.65516	3.14234	0.00196995	0.0238396	-1.5941	2.70554	stable
HELZ2	0.579989	2.45697	3.14215	0.00197118	0.0238396	-1.59466	2.70527	stable
CARS	0.219956	3.99152	3.14178	0.0019735	0.0238396	-1.5957	2.70476	stable
CCDC15	-0.366643	2.01853	-3.14161	0.00197458	0.0238396	-1.59619	2.70452	stable
DVL3	-0.235191	4.5452	-3.1396	0.00198746	0.0239612	-1.60197	2.7017	stable
CASP10	0.318676	3.70453	3.13921	0.00198995	0.0239612	-1.60308	2.70116	stable
RPL31	-0.327064	7.06573	-3.13902	0.00199118	0.0239612	-1.60364	2.70089	stable
NPC1	0.25588	3.38932	3.13895	0.00199166	0.0239612	-1.60385	2.70079	stable
ADIPOR2	-0.219279	4.72738	-3.13808	0.00199725	0.0240074	-1.60634	2.69957	stable
DUOX1	-0.201238	0.842571	-3.13633	0.00200856	0.0241221	-1.61136	2.69712	stable
SNORD68	-0.430002	4.52773	-3.13557	0.00201348	0.02416	-1.61354	2.69605	stable
ZBED5	-0.248461	3.83699	-3.13514	0.00201624	0.0241719	-1.61476	2.69546	stable
EWSR1	-0.199661	6.24107	-3.13422	0.00202226	0.0241757	-1.61741	2.69416	stable
DLEU2L	-0.248062	1.05167	-3.13421	0.00202234	0.0241757	-1.61744	2.69415	stable
R3HDM4	0.334074	5.54515	3.13406	0.0020233	0.0241757	-1.61786	2.69394	stable
FOXK1	-0.21284	3.52308	-3.13382	0.00202489	0.0241757	-1.61856	2.6936	stable
PTK7	-0.701868	3.03584	-3.13374	0.00202539	0.0241757	-1.61878	2.69349	stable
ZNF8	-0.223892	3.60631	-3.13327	0.00202843	0.0241908	-1.62012	2.69284	stable
VNN2	1.11832	2.96084	3.1306	0.00204601	0.024368	-1.62778	2.68909	up
TIAL1	-0.199534	4.98648	-3.13047	0.00204684	0.024368	-1.62815	2.68892	stable
ZNRD1	-0.323913	4.44854	-3.12992	0.00205049	0.0243902	-1.62973	2.68814	stable
TAS2R5	-0.428748	1.88983	-3.12902	0.0020564	0.0244215	-1.63229	2.68689	stable
IGFBP2	-1.15137	2.65396	-3.12898	0.0020567	0.0244215	-1.63242	2.68683	down
PEA15	0.401329	4.3863	3.12824	0.00206161	0.0244569	-1.63454	2.68579	stable
GPAT3	0.871703	2.33259	3.12799	0.00206326	0.0244569	-1.63525	2.68545	stable
PRKRA	-0.235689	4.01558	-3.12754	0.00206628	0.0244715	-1.63655	2.68481	stable
BTBD18	-0.297049	1.96575	-3.12659	0.00207255	0.0245096	-1.63924	2.6835	stable
SLC25A26	-0.253343	2.22433	-3.12628	0.00207463	0.0245096	-1.64013	2.68306	stable
MDFI	-1.00911	2.103	-3.12601	0.00207643	0.0245096	-1.6409	2.68268	down
DISC1	0.352667	2.97714	3.12598	0.00207666	0.0245096	-1.641	2.68264	stable
GOLM1	-0.433614	3.02556	-3.12411	0.00208919	0.0246363	-1.64635	2.68002	stable
AANAT	0.37921	0.990838	3.12218	0.00210219	0.0247373	-1.65186	2.67733	stable
NECAB1	-0.522028	0.78537	-3.12176	0.00210504	0.0247373	-1.65306	2.67674	stable
ARHGDIB	0.294745	9.42985	3.12161	0.00210604	0.0247373	-1.65349	2.67653	stable
CEP290	-0.319219	2.90793	-3.12148	0.00210694	0.0247373	-1.65387	2.67635	stable
DDI2	0.35436	3.12337	3.1213	0.0021081	0.0247373	-1.65436	2.67611	stable
CAPN1	0.263221	6.05781	3.12123	0.00210861	0.0247373	-1.65457	2.676	stable
RHBDD1	0.225737	3.24797	3.12052	0.00211342	0.0247724	-1.65659	2.67502	stable
CRY1	-0.411438	2.61772	-3.11895	0.00212415	0.0248769	-1.66109	2.67282	stable
ST3GAL4	-0.666251	4.10006	-3.11801	0.00213052	0.0249302	-1.66376	2.67151	stable
ZNF629	-0.268879	3.09745	-3.11581	0.00214562	0.0250854	-1.67003	2.66845	stable
KRT8	-0.861913	1.69462	-3.11342	0.00216214	0.0251872	-1.67684	2.66512	stable
TINCR	-0.228624	0.487299	-3.11342	0.00216219	0.0251872	-1.67687	2.66511	stable
TMEM9B	0.261007	4.52669	3.1133	0.00216299	0.0251872	-1.67719	2.66495	stable
CMTM7	0.419553	5.60083	3.1133	0.00216302	0.0251872	-1.67721	2.66494	stable
CCDC120	-0.286476	2.03777	-3.11322	0.00216353	0.0251872	-1.67741	2.66484	stable
NSRP1	-0.247701	4.14545	-3.11279	0.00216653	0.0251928	-1.67865	2.66424	stable
NAPSB	1.19082	3.21119	3.11262	0.0021677	0.0251928	-1.67912	2.664	up
MDC1	-0.211553	4.10361	-3.11171	0.00217408	0.0252323	-1.68174	2.66272	stable
SMAD3	0.449734	3.84978	3.11161	0.00217478	0.0252323	-1.68202	2.66258	stable
ABHD17C	0.642726	2.15632	3.11119	0.00217767	0.0252443	-1.6832	2.66201	stable
ADD1	0.167719	5.03532	3.11037	0.0021834	0.0252888	-1.68554	2.66087	stable
FCER2	0.887645	2.31979	3.11011	0.0021852	0.0252888	-1.68627	2.66051	stable
PGF	0.376537	0.832386	3.10915	0.00219199	0.0253289	-1.68902	2.65916	stable
B3GALT4	0.383649	2.03766	3.10909	0.00219237	0.0253289	-1.68918	2.65909	stable
CNPY2	-0.220281	4.86512	-3.10803	0.00219983	0.0253937	-1.69219	2.65761	stable
MED6	-0.150317	3.78914	-3.10752	0.00220344	0.0254138	-1.69365	2.6569	stable
RXFP4	-0.434382	2.40064	-3.10724	0.00220544	0.0254155	-1.69445	2.6565	stable
RARRES3	0.536592	3.90594	3.10679	0.00220863	0.0254292	-1.69574	2.65588	stable
EIF4G1	0.23068	6.03555	3.10654	0.00221035	0.0254292	-1.69643	2.65554	stable
TRAF3	0.289043	2.8895	3.1062	0.00221278	0.0254358	-1.6974	2.65506	stable
DBF4B	-0.266966	2.65027	-3.10531	0.00221913	0.0254874	-1.69995	2.65382	stable
ZBTB7B	0.632947	4.23165	3.10462	0.00222401	0.025522	-1.7019	2.65286	stable
DNAJC5	0.312907	4.21283	3.103	0.00223558	0.0256054	-1.70651	2.65061	stable
SORT1	1.12058	2.79427	3.10286	0.00223657	0.0256054	-1.7069	2.65042	up
STARD7	0.204496	5.87046	3.10281	0.00223689	0.0256054	-1.70703	2.65036	stable
LRRC19	-0.284112	1.02447	-3.10195	0.00224306	0.0256545	-1.70947	2.64916	stable
C1orf216	-0.315256	3.54037	-3.10068	0.00225218	0.0257242	-1.71308	2.6474	stable
SNORA61	-0.35665	4.4708	-3.10058	0.00225292	0.0257242	-1.71336	2.64726	stable
NMT1	0.164575	4.75959	3.09993	0.00225763	0.0257564	-1.71522	2.64635	stable
MOAP1	-0.240162	4.02679	-3.09962	0.00225988	0.0257564	-1.7161	2.64591	stable
ZNF177	-0.39083	2.31098	-3.09941	0.00226138	0.0257564	-1.7167	2.64563	stable
U2AF1	-0.287112	4.8799	-3.09856	0.00226757	0.0258054	-1.71912	2.64444	stable
MAP2K1	0.375815	4.51365	3.09807	0.0022711	0.0258241	-1.7205	2.64376	stable
ARPC4	0.24403	5.57821	3.09714	0.00227786	0.0258795	-1.72314	2.64247	stable
SNHG32	-0.384219	7.10641	-3.09559	0.00228916	0.0259705	-1.72753	2.64032	stable
STIM2	0.29724	3.20901	3.09542	0.00229038	0.0259705	-1.728	2.64009	stable
ACYP1	-0.279744	3.90598	-3.0951	0.00229273	0.0259705	-1.72891	2.63965	stable
MAP4K3	-0.317333	3.0182	-3.095	0.00229347	0.0259705	-1.7292	2.63951	stable
DOK4	-0.522905	1.77212	-3.0941	0.00230006	0.0260236	-1.73175	2.63826	stable
RUFY1	0.29099	4.63521	3.09366	0.00230331	0.0260388	-1.733	2.63765	stable
PDE7B	0.403624	0.828713	3.09339	0.00230532	0.02604	-1.73377	2.63727	stable
ZNF692	-0.33506	4.06341	-3.09256	0.00231144	0.0260757	-1.73613	2.63612	stable
CDADC1	-0.334523	2.94255	-3.09244	0.00231229	0.0260757	-1.73645	2.63596	stable
CSNK1E	-0.387847	4.25866	-3.09169	0.00231781	0.0261164	-1.73857	2.63492	stable
CTF1	-0.35407	1.01932	-3.09115	0.00232181	0.0261309	-1.7401	2.63417	stable
LTBP1	-1.09061	2.22627	-3.091	0.00232292	0.0261309	-1.74052	2.63397	down
PLIN4	-0.299678	1.67679	-3.09057	0.00232617	0.026146	-1.74177	2.63336	stable
STRN3	-0.247457	3.7928	-3.08695	0.00235312	0.0264272	-1.75199	2.62836	stable
PBK	-0.496342	1.4827	-3.08581	0.00236168	0.0265016	-1.75521	2.62678	stable
FCGR1B	0.509052	1.11896	3.08522	0.00236615	0.0265132	-1.75688	2.62596	stable
GGCX	-0.214067	2.98013	-3.08514	0.00236677	0.0265132	-1.75712	2.62584	stable
HIC2	-0.247894	2.53772	-3.0849	0.00236853	0.0265132	-1.75778	2.62552	stable
SNRPD2	-0.252085	6.50205	-3.08446	0.0023719	0.0265292	-1.75904	2.6249	stable
TWISTNB	-0.480405	4.21861	-3.0817	0.00239279	0.026741	-1.76682	2.6211	stable
CAPRIN2	-0.501809	2.8388	-3.08064	0.00240093	0.0267647	-1.76983	2.61962	stable
IFT74	-0.246257	3.09126	-3.08037	0.00240298	0.0267647	-1.77059	2.61925	stable
KIF9	-0.297511	2.18334	-3.08014	0.00240472	0.0267647	-1.77123	2.61894	stable
TARSL2	-0.329196	2.80724	-3.08011	0.00240493	0.0267647	-1.77131	2.6189	stable
PSMD4	0.169575	5.6156	3.08001	0.00240576	0.0267647	-1.77161	2.61875	stable
SNX20	0.367643	3.7953	3.07989	0.00240665	0.0267647	-1.77194	2.61859	stable
CLTC	0.273271	5.68933	3.07849	0.00241737	0.0268536	-1.77588	2.61666	stable
DOK7	-0.204889	0.451372	-3.07834	0.00241857	0.0268536	-1.77632	2.61644	stable
ZNF217	0.373948	4.0716	3.07747	0.00242522	0.0268979	-1.77876	2.61525	stable
NFXL1	-0.221643	2.66723	-3.07726	0.00242688	0.0268979	-1.77936	2.61495	stable
ZNF137P	-0.281334	2.1369	-3.07688	0.00242977	0.0268979	-1.78042	2.61444	stable
FLVCR2	0.578157	1.91233	3.0768	0.00243043	0.0268979	-1.78066	2.61432	stable
ANGPTL4	-0.24475	1.04628	-3.07512	0.00244347	0.0270203	-1.7854	2.61199	stable
GALNT10	0.274338	3.27197	3.07392	0.00245278	0.0271014	-1.78878	2.61034	stable
RAB43	0.17691	2.74709	3.07273	0.00246206	0.027182	-1.79212	2.6087	stable
TFAP2E	-0.338881	2.11055	-3.07215	0.00246659	0.0272101	-1.79376	2.6079	stable
FAM129A	0.58293	4.29274	3.07178	0.00246952	0.0272205	-1.79481	2.60739	stable
EGLN1	0.54925	3.11813	3.07149	0.00247181	0.0272237	-1.79563	2.60699	stable
ANXA4	0.39611	4.40188	3.0707	0.00247802	0.0272701	-1.79785	2.6059	stable
TBC1D29	0.376801	0.688703	3.07008	0.00248288	0.0273017	-1.79959	2.60504	stable
FGFRL1	-0.703218	4.07144	-3.06906	0.00249091	0.027368	-1.80245	2.60364	stable
TMCC3	0.367117	0.709545	3.06876	0.00249333	0.0273726	-1.80331	2.60322	stable
LETMD1	-0.208249	5.03308	-3.06846	0.0024957	0.0273767	-1.80416	2.60281	stable
C19orf44	-0.187686	2.98712	-3.06818	0.00249787	0.0273785	-1.80493	2.60243	stable
GVINP1	0.548076	2.71268	3.06658	0.00251056	0.0274956	-1.80942	2.60023	stable
HHLA2	0.400542	0.613555	3.0659	0.00251599	0.027533	-1.81133	2.59929	stable
ASGR2	0.898881	1.78579	3.06514	0.00252207	0.0275775	-1.81347	2.59824	stable
DYNC2H1	-0.290392	0.762676	-3.06465	0.00252602	0.0275986	-1.81486	2.59756	stable
IFIT5	0.417862	2.12112	3.06217	0.0025459	0.0277936	-1.82181	2.59416	stable
VTI1B	0.184385	4.66129	3.06031	0.00256097	0.0278726	-1.82704	2.5916	stable
TUT1	-0.235772	3.41929	-3.0601	0.00256268	0.0278726	-1.82763	2.59131	stable
FOXC1	-1.13495	1.61196	-3.06006	0.00256304	0.0278726	-1.82775	2.59124	down
ARHGAP21	-0.657856	2.38655	-3.05992	0.00256414	0.0278726	-1.82813	2.59106	stable
GSTK1	0.342869	6.95821	3.0599	0.00256433	0.0278726	-1.8282	2.59103	stable
SHKBP1	0.362121	5.86926	3.05958	0.0025669	0.0278726	-1.82909	2.59059	stable
ATP8B3	-0.428528	2.06674	-3.05942	0.00256817	0.0278726	-1.82952	2.59038	stable
USP43	-0.367484	1.30057	-3.05927	0.00256944	0.0278726	-1.82996	2.59016	stable
NFYA	-0.281366	4.55603	-3.05822	0.002578	0.0279433	-1.83291	2.58872	stable
HCP5	0.676738	3.73797	3.05718	0.00258649	0.0280132	-1.83582	2.58729	stable
SETD5	-0.20984	5.05015	-3.0566	0.00259126	0.0280233	-1.83746	2.58649	stable
PARD6B	-0.238751	0.858703	-3.05656	0.00259152	0.0280233	-1.83754	2.58645	stable
LINC01011	0.313148	1.6131	3.05488	0.0026054	0.0281357	-1.84228	2.58412	stable
ZBTB34	0.257074	3.63724	3.0548	0.00260603	0.0281357	-1.84249	2.58402	stable
QPCTL	-0.335874	3.33181	-3.05436	0.00260966	0.0281518	-1.84372	2.58342	stable
ZNF821	0.284039	1.19343	3.054	0.00261263	0.0281518	-1.84473	2.58292	stable
PLEC	0.681626	4.65829	3.05387	0.0026137	0.0281518	-1.84509	2.58274	stable
TSGA10	-0.422606	1.59715	-3.05327	0.00261863	0.0281721	-1.84676	2.58193	stable
HTR7	0.626581	0.933214	3.05289	0.00262185	0.0281721	-1.84785	2.58139	stable
PIGZ	-0.369764	2.17521	-3.05283	0.0026223	0.0281721	-1.848	2.58132	stable
RPS27A	-0.318227	8.30344	-3.05254	0.0026247	0.0281721	-1.84882	2.58092	stable
ELOVL1	0.234205	5.19868	3.05239	0.00262594	0.0281721	-1.84923	2.58071	stable
NDUFAF6	-0.246626	2.88643	-3.05215	0.00262794	0.0281721	-1.84991	2.58038	stable
NIPA2	0.189601	4.82401	3.05049	0.00264181	0.0282986	-1.85457	2.5781	stable
PLEKHO2	0.401358	4.39974	3.04997	0.00264609	0.0283127	-1.856	2.5774	stable
CCL27	-0.206995	0.58512	-3.04979	0.00264764	0.0283127	-1.85652	2.57714	stable
LILRA3	1.04479	1.77929	3.04958	0.00264934	0.0283127	-1.85709	2.57686	up
PTGS1	0.617477	3.55732	3.04924	0.00265224	0.0283216	-1.85806	2.57639	stable
GLYR1	0.138114	5.3312	3.04891	0.00265497	0.0283286	-1.85897	2.57594	stable
MYO1G	0.473702	5.1501	3.04855	0.00265799	0.0283387	-1.85998	2.57545	stable
LRFN4	-0.558502	3.52665	-3.04818	0.0026611	0.0283487	-1.86101	2.57494	stable
FCGR1C	0.444437	0.74409	3.04795	0.00266307	0.0283487	-1.86167	2.57462	stable
OLMALINC	-0.418501	1.6733	-3.04766	0.0026655	0.0283526	-1.86248	2.57422	stable
ARAP2	0.529493	2.75432	3.04511	0.00268703	0.0285102	-1.8696	2.57073	stable
SNRPE	-0.263015	3.67884	-3.04492	0.00268861	0.0285102	-1.87012	2.57047	stable
BIN2	0.3946	6.46807	3.04488	0.00268902	0.0285102	-1.87026	2.57041	stable
FOXN3-AS2	0.5325	1.90285	3.04485	0.00268919	0.0285102	-1.87031	2.57038	stable
MRPL48	-0.219644	4.05468	-3.0445	0.00269222	0.0285102	-1.87131	2.56989	stable
LIPC	0.348636	0.659004	3.04427	0.00269412	0.0285102	-1.87194	2.56958	stable
TFEB	0.615596	2.30543	3.04418	0.00269491	0.0285102	-1.8722	2.56945	stable
HTR7P1	0.260907	1.54224	3.04321	0.00270316	0.0285753	-1.8749	2.56813	stable
ACTR5	-0.219427	3.01071	-3.04276	0.00270706	0.0285945	-1.87618	2.5675	stable
RBM4B	-0.224874	3.89262	-3.04223	0.00271156	0.0286122	-1.87765	2.56678	stable
ZCCHC6	0.329155	3.62317	3.04198	0.00271365	0.0286122	-1.87833	2.56645	stable
CARD14	0.249953	0.424604	3.04182	0.00271502	0.0286122	-1.87877	2.56623	stable
NEMP1	-0.264664	4.14766	-3.04106	0.00272154	0.028659	-1.8809	2.56518	stable
IER5	0.417998	3.75335	3.04059	0.00272559	0.0286795	-1.88222	2.56454	stable
IL2RA	0.859881	1.65263	3.03942	0.0027357	0.0287637	-1.88549	2.56293	stable
C22orf23	-0.284952	2.13902	-3.03886	0.00274053	0.0287924	-1.88705	2.56217	stable
RNF24	-0.344466	5.73838	-3.03792	0.00274866	0.0288556	-1.88968	2.56088	stable
PACSIN2	0.244201	4.86058	3.03738	0.00275331	0.0288618	-1.89117	2.56014	stable
MTMR9	-0.218693	3.08226	-3.03736	0.00275347	0.0288618	-1.89122	2.56012	stable
FIG4	0.252942	3.78326	3.03634	0.00276234	0.0289254	-1.89407	2.55872	stable
ZNF224	-0.285679	3.9529	-3.03591	0.00276604	0.0289254	-1.89526	2.55814	stable
SREBF1	0.401382	3.80888	3.03585	0.00276658	0.0289254	-1.89543	2.55806	stable
ADD3	0.477383	5.02415	3.03569	0.00276799	0.0289254	-1.89588	2.55784	stable
SCARNA2	-0.449478	3.20312	-3.0353	0.0027714	0.0289389	-1.89697	2.5573	stable
SS18L1	-0.170809	2.98521	-3.03415	0.00278143	0.0290215	-1.90017	2.55573	stable
ZNF292	-0.357376	4.15423	-3.0322	0.00279854	0.0291778	-1.9056	2.55307	stable
IGFALS	-0.2167	0.640419	-3.03145	0.00280512	0.0292241	-1.90767	2.55205	stable
HIPK1	-0.274129	5.43767	-3.03034	0.00281499	0.0292911	-1.91078	2.55052	stable
PCF11	-0.181602	4.72447	-3.03023	0.00281595	0.0292911	-1.91108	2.55037	stable
PP7080	-0.220934	3.34818	-3.02977	0.00282004	0.0292911	-1.91237	2.54975	stable
SPIN1	-0.323395	4.86757	-3.02962	0.00282138	0.0292911	-1.91279	2.54954	stable
MTMR11	0.912538	1.56308	3.02952	0.00282226	0.0292911	-1.91306	2.5494	stable
SEPHS1	-0.178342	3.1223	-3.0286	0.00283037	0.0293445	-1.9156	2.54816	stable
BST2	0.627185	6.0379	3.02845	0.00283169	0.0293445	-1.91602	2.54795	stable
THYN1	-0.234285	4.34313	-3.0277	0.00283837	0.0293914	-1.9181	2.54693	stable
MYO1F	0.495285	6.40622	3.02677	0.00284673	0.0294557	-1.9207	2.54565	stable
REPS2	0.337419	1.81296	3.0249	0.00286344	0.0296062	-1.92588	2.54311	stable
PHGDH	-0.754008	2.7715	-3.02423	0.00286951	0.0296465	-1.92775	2.54219	stable
WDR60	-0.344783	2.68464	-3.02293	0.00288126	0.0297455	-1.93137	2.54042	stable
RFTN1	0.342418	3.99305	3.02198	0.00288984	0.0298116	-1.934	2.53913	stable
ANAPC7	-0.20683	4.90763	-3.0206	0.00290233	0.0299179	-1.93781	2.53725	stable
PRH1	-0.234327	2.58107	-3.01838	0.00292262	0.0301044	-1.94398	2.53423	stable
NDFIP1	0.728931	4.73088	3.01721	0.0029334	0.0301845	-1.94723	2.53263	stable
PLA2G4A	0.646238	3.12649	3.01694	0.00293588	0.0301845	-1.94798	2.53226	stable
SPTLC3	-0.45935	0.966651	-3.01651	0.0029398	0.0301845	-1.94916	2.53168	stable
NBPF3	-0.488709	1.63366	-3.01635	0.00294133	0.0301845	-1.94962	2.53146	stable
LGALS3BP	1.2997	4.74533	3.01633	0.00294144	0.0301845	-1.94965	2.53144	up
ZNF235	-0.235098	2.42941	-3.01495	0.00295422	0.030293	-1.95349	2.52956	stable
ABCC4	0.588798	2.91736	3.01438	0.00295946	0.0303236	-1.95505	2.52879	stable
ADAMTS13	-0.211262	0.819123	-3.01415	0.00296164	0.0303236	-1.9557	2.52847	stable
H2AFV	-0.275822	5.38262	-3.01322	0.00297021	0.0303886	-1.95826	2.52721	stable
AP1B1	0.386551	5.20344	3.01287	0.00297354	0.0303999	-1.95925	2.52673	stable
PIP4K2B	-0.22411	4.8429	-3.01257	0.00297635	0.0304059	-1.96008	2.52632	stable
FKBP7	-0.319812	2.19639	-3.0116	0.00298539	0.0304755	-1.96276	2.525	stable
HDAC3	0.223145	4.66906	3.01102	0.00299073	0.0305073	-1.96435	2.52422	stable
MBP	0.270058	3.86761	3.00972	0.00300298	0.0306094	-1.96796	2.52245	stable
COX7A2L	-0.295477	5.26099	-3.00877	0.00301187	0.0306771	-1.97057	2.52116	stable
AP2M1	0.206992	7.13286	3.00728	0.00302595	0.0307853	-1.97469	2.51914	stable
DNAJC13	0.292981	4.2295	3.00717	0.00302699	0.0307853	-1.975	2.51899	stable
PPM1M	0.510987	3.8917	3.00684	0.00303016	0.0307946	-1.97592	2.51853	stable
PTCD3	-0.196347	4.28073	-3.00626	0.00303557	0.0308267	-1.9775	2.51776	stable
WDR73	-0.210634	4.34666	-3.00546	0.00304321	0.0308713	-1.97972	2.51667	stable
COG3	-0.18889	3.68033	-3.00533	0.00304447	0.0308713	-1.98009	2.51649	stable
LILRA2	0.86461	4.41544	3.00419	0.00305527	0.0309391	-1.98322	2.51495	stable
BRSK1	-0.287931	0.771217	-3.00415	0.00305568	0.0309391	-1.98334	2.51489	stable
ARHGAP26	0.508089	3.40599	3.00322	0.0030646	0.0309907	-1.98591	2.51363	stable
ASPHD1	-0.170753	0.839718	-3.00314	0.00306531	0.0309907	-1.98612	2.51353	stable
NPAS1	-0.278891	0.643833	-3.00213	0.00307505	0.0310662	-1.98892	2.51215	stable
HMGN5	-0.599323	2.38807	-3.001	0.00308586	0.0311523	-1.99202	2.51062	stable
SNORA8	-0.31732	4.31704	-2.99998	0.00309573	0.0312074	-1.99484	2.50924	stable
ABTB1	0.413249	4.62151	2.99996	0.00309587	0.0312074	-1.99488	2.50922	stable
SUFU	0.209192	3.12059	2.99953	0.00310006	0.0312266	-1.99608	2.50863	stable
ZFP36L2	-0.433067	7.93594	-2.99863	0.00310882	0.0312884	-1.99857	2.50741	stable
LSP1	0.980183	5.32127	2.99817	0.00311322	0.0312884	-1.99982	2.50679	stable
ACTR1A	0.17593	5.15662	2.99777	0.0031171	0.0312884	-2.00092	2.50625	stable
KATNBL1	-0.240032	3.73463	-2.99734	0.00312136	0.0312884	-2.00213	2.50566	stable
CD1D	0.966438	2.09035	2.99713	0.00312333	0.0312884	-2.00268	2.50538	stable
RP2	0.365625	4.25595	2.99708	0.00312381	0.0312884	-2.00282	2.50532	stable
MAP4K4	-0.402237	4.36216	-2.99688	0.00312584	0.0312884	-2.0034	2.50503	stable
ZNF3	-0.225561	3.53525	-2.99679	0.00312672	0.0312884	-2.00364	2.50491	stable
SLC34A3	-0.182532	0.433074	-2.99678	0.00312678	0.0312884	-2.00366	2.5049	stable
SARM1	-0.409637	2.6822	-2.99566	0.00313769	0.0313494	-2.00674	2.50339	stable
ABCD4	-0.221228	3.91191	-2.99532	0.00314104	0.0313494	-2.00768	2.50293	stable
PTTG2	0.308067	0.847981	2.99526	0.00314162	0.0313494	-2.00784	2.50285	stable
IL2RG	0.647396	7.06155	2.99522	0.00314204	0.0313494	-2.00796	2.50279	stable
ADCY4	-0.502586	1.66576	-2.9942	0.00315199	0.0314257	-2.01075	2.50142	stable
CDC123	0.202465	5.13461	2.99372	0.00315671	0.0314498	-2.01207	2.50077	stable
NSUN2	0.20028	4.44539	2.99259	0.0031679	0.0315384	-2.0152	2.49923	stable
ZNF652	-0.277831	3.69805	-2.9893	0.0032005	0.0318398	-2.02424	2.49478	stable
SNORA41	-0.429317	2.92395	-2.98865	0.00320694	0.0318806	-2.02602	2.49391	stable
ILF3-AS1	-0.295102	3.40101	-2.98788	0.0032146	0.0319336	-2.02813	2.49287	stable
LYZ	1.4587	10.3582	2.98666	0.00322683	0.0320177	-2.03148	2.49122	up
NAT14	-0.420659	2.37868	-2.98657	0.00322775	0.0320177	-2.03173	2.4911	stable
STAR	-0.707164	2.95797	-2.98455	0.00324808	0.0321873	-2.03728	2.48837	stable
F5	0.636399	1.22456	2.9844	0.00324956	0.0321873	-2.03768	2.48818	stable
KIF26B	0.625376	1.37655	2.98262	0.00326763	0.0323281	-2.04257	2.48577	stable
TMEM65	-0.508443	3.22023	-2.98253	0.00326849	0.0323281	-2.04281	2.48565	stable
TMEM71	0.465811	4.88443	2.98203	0.00327364	0.0323378	-2.0442	2.48497	stable
ZNF263	-0.133883	3.10015	-2.98197	0.00327421	0.0323378	-2.04435	2.48489	stable
PIK3CG	0.365802	4.21812	2.98084	0.00328568	0.0324277	-2.04744	2.48337	stable
GALT	-0.26223	4.26931	-2.97924	0.0033021	0.0325663	-2.05184	2.48121	stable
VSIG10	-0.418761	1.61961	-2.97839	0.00331079	0.0326285	-2.05416	2.48007	stable
ZNF22-AS1	-0.302609	2.338	-2.97694	0.00332571	0.0327519	-2.05812	2.47812	stable
TUBB4A	-0.671643	0.800175	-2.97662	0.00332904	0.0327601	-2.05901	2.47768	stable
SLC12A8	0.168527	1.01956	2.9764	0.00333133	0.0327601	-2.05962	2.47738	stable
CNNM3	-0.201573	4.03552	-2.97587	0.00333684	0.03278	-2.06107	2.47666	stable
TAF1D	-0.330188	5.78202	-2.9756	0.00333954	0.03278	-2.06179	2.47631	stable
EME1	-0.269809	2.93032	-2.97551	0.00334055	0.03278	-2.06205	2.47618	stable
NUP210	0.440142	6.19721	2.97436	0.00335242	0.032873	-2.06519	2.47464	stable
PPBP	1.36969	3.46916	2.9728	0.0033687	0.0330089	-2.06946	2.47254	up
MVB12B	-0.481657	2.50999	-2.97151	0.00338216	0.0330951	-2.07298	2.47081	stable
AP4B1	-0.219132	4.00616	-2.97138	0.00338355	0.0330951	-2.07334	2.47063	stable
MITD1	-0.220902	4.38355	-2.97126	0.00338476	0.0330951	-2.07366	2.47047	stable
MED10	-0.195187	4.06539	-2.97094	0.00338814	0.0331046	-2.07454	2.47004	stable
PRKCZ	-0.411426	1.54792	-2.97054	0.00339232	0.0331052	-2.07563	2.4695	stable
PLAU	-0.679012	2.98661	-2.97047	0.00339305	0.0331052	-2.07581	2.46941	stable
PSMD2	0.17113	5.64892	2.97021	0.00339583	0.0331088	-2.07654	2.46905	stable
SCARNA12	-0.344018	3.65478	-2.96981	0.00340004	0.0331262	-2.07763	2.46852	stable
APOA2	0.567225	1.23724	2.96943	0.003404	0.0331412	-2.07866	2.46801	stable
ADAM10	0.327244	5.06409	2.96848	0.00341406	0.0332066	-2.08126	2.46673	stable
RPS3A	-0.318582	4.86427	-2.96834	0.00341558	0.0332066	-2.08165	2.46654	stable
EFEMP2	-0.55188	1.92297	-2.96781	0.00342114	0.0332167	-2.08309	2.46583	stable
EPT1	-0.240644	3.21307	-2.96778	0.00342147	0.0332167	-2.08317	2.46579	stable
MILR1	0.644797	4.26303	2.96725	0.00342713	0.0332331	-2.08463	2.46507	stable
NAIP	0.432411	1.5632	2.96716	0.00342802	0.0332331	-2.08486	2.46496	stable
PTPN14	-0.645851	0.979343	-2.96656	0.00343443	0.0332509	-2.08651	2.46414	stable
AP3M1	0.178161	4.48266	2.96653	0.00343472	0.0332509	-2.08658	2.46411	stable
LOC100132215	-0.211623	1.48692	-2.96577	0.00344284	0.0333059	-2.08867	2.46308	stable
ARMC5	-0.497225	3.65661	-2.96541	0.00344661	0.0333189	-2.08963	2.46261	stable
EPB41L4A-AS1	-0.406414	4.0364	-2.96425	0.00345903	0.0333968	-2.09281	2.46105	stable
ZC4H2	-0.3017	1.81414	-2.9642	0.00345955	0.0333968	-2.09294	2.46098	stable
ZNF251	-0.32715	2.98734	-2.96298	0.00347259	0.0334874	-2.09626	2.45935	stable
MGMT	0.565093	3.37978	2.96267	0.00347593	0.0334874	-2.0971	2.45893	stable
COLGALT1	0.29197	5.64193	2.96264	0.00347628	0.0334874	-2.09719	2.45889	stable
IARS2	0.226433	4.78256	2.96235	0.00347942	0.0334941	-2.09799	2.45849	stable
EGFL8	-0.296557	3.55566	-2.96094	0.0034946	0.0336157	-2.10183	2.4566	stable
DTYMK	-0.241703	3.29082	-2.96072	0.00349698	0.0336157	-2.10243	2.45631	stable
GPBAR1	0.784571	1.87483	2.9599	0.00350584	0.0336705	-2.10466	2.45521	stable
RPL32	-0.308855	7.2379	-2.95974	0.0035076	0.0336705	-2.1051	2.45499	stable
ZDHHC5	0.174913	4.84967	2.95896	0.00351603	0.0337126	-2.10722	2.45395	stable
WIPF1	0.262379	5.57783	2.95879	0.00351783	0.0337126	-2.10767	2.45373	stable
CYP27B1	-0.27442	0.824932	-2.95865	0.00351938	0.0337126	-2.10806	2.45353	stable
PSMD13	0.154182	5.39553	2.95821	0.0035242	0.0337352	-2.10927	2.45294	stable
UBXN11	0.55074	4.1919	2.95778	0.00352888	0.0337563	-2.11043	2.45236	stable
ERMARD	-0.203165	3.52312	-2.95666	0.00354105	0.0338312	-2.11347	2.45087	stable
MALT1	0.339543	3.21526	2.95661	0.00354165	0.0338312	-2.11362	2.45079	stable
NPTXR	-0.422306	0.847246	-2.95627	0.00354532	0.0338423	-2.11453	2.45034	stable
ARGLU1	-0.366661	6.33062	-2.95605	0.00354776	0.0338423	-2.11514	2.45005	stable
RAB11FIP2	-0.227112	3.31269	-2.95489	0.00356049	0.03394	-2.1183	2.44849	stable
RIC1	0.262996	3.92651	2.95408	0.00356937	0.033996	-2.1205	2.44741	stable
IL6R	0.463697	5.09019	2.95369	0.00357365	0.033996	-2.12155	2.44689	stable
KIRREL3	-0.364715	0.811363	-2.95368	0.00357382	0.033996	-2.12159	2.44687	stable
CETP	0.617401	1.29147	2.95193	0.00359311	0.0341558	-2.12634	2.44453	stable
ALG5	-0.21719	4.22585	-2.95148	0.00359805	0.0341686	-2.12755	2.44393	stable
FTH1	0.477645	7.68651	2.95136	0.00359946	0.0341686	-2.12789	2.44376	stable
IRF7	0.614955	4.30647	2.94949	0.00362018	0.0343342	-2.13295	2.44127	stable
KIAA0895L	-0.378931	2.96766	-2.94934	0.00362192	0.0343342	-2.13338	2.44106	stable
NADK	0.430068	4.56988	2.94867	0.00362942	0.0343815	-2.1352	2.44016	stable
UBE2Q2P1	-0.380215	2.32263	-2.94818	0.00363488	0.0344093	-2.13652	2.43951	stable
ZFAS1	-0.439367	6.59032	-2.9477	0.00364021	0.034436	-2.13782	2.43887	stable
PDCD5	-0.221516	3.91989	-2.94641	0.00365468	0.0344798	-2.14131	2.43715	stable
RB1	0.417093	4.83373	2.9464	0.00365483	0.0344798	-2.14135	2.43713	stable
SHISA5	0.289532	5.15499	2.9464	0.00365484	0.0344798	-2.14135	2.43713	stable
HK2	0.385857	3.87469	2.94639	0.00365492	0.0344798	-2.14137	2.43712	stable
SIGLEC16	0.516132	1.04502	2.94574	0.00366222	0.0345248	-2.14313	2.43626	stable
SYNE3	0.482277	3.77709	2.94525	0.00366777	0.0345362	-2.14446	2.4356	stable
RGL4	-0.303361	4.22703	-2.94487	0.00367209	0.0345362	-2.1455	2.43509	stable
SCARNA8	-0.310308	1.99363	-2.94486	0.00367218	0.0345362	-2.14552	2.43508	stable
RCN3	0.635344	1.93098	2.94474	0.00367352	0.0345362	-2.14584	2.43492	stable
LINC00493	-0.317927	5.15431	-2.94414	0.00368038	0.0345769	-2.14749	2.43411	stable
SESN1	0.436526	4.20104	2.94334	0.00368945	0.0346383	-2.14966	2.43304	stable
MORC4	-0.281903	0.476245	-2.94159	0.00370935	0.0347801	-2.1544	2.4307	stable
MTF2	-0.305104	4.27007	-2.94156	0.00370964	0.0347801	-2.15446	2.43067	stable
LTBP3	-0.745558	3.4925	-2.94036	0.00372335	0.0348439	-2.15771	2.42907	stable
LOC401052	-0.246332	1.60642	-2.94032	0.00372378	0.0348439	-2.15782	2.42902	stable
MAN1C1	0.445227	1.37584	2.9403	0.00372409	0.0348439	-2.15789	2.42898	stable
SSH2	0.428251	4.35575	2.93943	0.00373406	0.0349134	-2.16025	2.42782	stable
ZNF232	-0.305902	1.66137	-2.93897	0.00373927	0.0349382	-2.16147	2.42721	stable
CYSRT1	-0.221055	0.515938	-2.93848	0.00374493	0.0349672	-2.16281	2.42656	stable
SNORD57	-0.392959	3.71024	-2.93793	0.00375123	0.0350021	-2.16429	2.42583	stable
ATL2	-0.188738	4.21366	-2.93649	0.00376793	0.0351339	-2.1682	2.4239	stable
TMEM140	0.270531	4.0002	2.93555	0.00377875	0.0352108	-2.17072	2.42265	stable
IMPDH1	0.400964	5.04024	2.93511	0.00378383	0.0352225	-2.17191	2.42207	stable
KCTD10	0.163873	2.98153	2.935	0.00378515	0.0352225	-2.17222	2.42192	stable
PDXDC2P	-0.232561	2.82062	-2.93229	0.00381672	0.0354921	-2.17953	2.41831	stable
ADGRE4P	0.835065	1.63319	2.93192	0.00382112	0.0354927	-2.18055	2.41781	stable
CCDC22	0.252036	3.57473	2.93178	0.00382275	0.0354927	-2.18092	2.41762	stable
PLCXD2	0.269063	1.19831	2.93162	0.00382457	0.0354927	-2.18134	2.41742	stable
LRRFIP2	0.218532	4.01105	2.93065	0.00383603	0.0355553	-2.18397	2.41612	stable
FXYD1	-0.305267	0.563511	-2.93061	0.00383651	0.0355553	-2.18408	2.41606	stable
SOD2	0.531065	4.77563	2.93	0.00384367	0.0355975	-2.18573	2.41525	stable
FGFR1OP	-0.289436	4.18127	-2.92946	0.00384995	0.0356125	-2.18716	2.41455	stable
TNKS	-0.262619	3.56191	-2.92942	0.00385049	0.0356125	-2.18729	2.41448	stable
GYG1	0.327718	4.87159	2.92887	0.00385698	0.0356263	-2.18877	2.41375	stable
ITPR1	0.373126	4.18527	2.92885	0.00385719	0.0356263	-2.18882	2.41373	stable
PLB1	0.54179	2.2711	2.92857	0.00386052	0.0356304	-2.18958	2.41335	stable
RNASEH2C	-0.336177	4.58375	-2.92837	0.00386285	0.0356304	-2.19011	2.41309	stable
CRISPLD2	0.757497	1.55782	2.92814	0.00386558	0.0356316	-2.19073	2.41279	stable
IL21R	0.403057	1.32128	2.92677	0.00388182	0.0357572	-2.19442	2.41096	stable
USP30	-0.187069	2.43405	-2.92572	0.00389434	0.0358309	-2.19726	2.40957	stable
MTRF1	-0.180309	3.00205	-2.92566	0.00389506	0.0358309	-2.19742	2.40949	stable
PRAF2	-0.294954	3.50203	-2.92523	0.00390017	0.0358538	-2.19857	2.40892	stable
CNST	0.475207	4.67015	2.92479	0.00390541	0.0358779	-2.19976	2.40833	stable
SIGLEC10	0.675865	3.05814	2.92322	0.00392424	0.0360228	-2.20399	2.40624	stable
CCDC121	-0.253067	1.23319	-2.92304	0.00392645	0.0360228	-2.20449	2.406	stable
RILPL1	-0.322991	1.47104	-2.92228	0.00393558	0.0360823	-2.20653	2.40499	stable
AIDA	0.18826	1.88836	2.92179	0.00394147	0.0361121	-2.20785	2.40434	stable
CTPS2	-0.287323	3.14625	-2.92097	0.00395141	0.0361789	-2.21006	2.40325	stable
TBC1D9	0.639582	1.73546	2.92054	0.00395654	0.0362017	-2.2112	2.40268	stable
UBAP2	-0.168234	4.10821	-2.91919	0.00397297	0.036257	-2.21485	2.40089	stable
2022-03-09	-0.434526	2.22112	-2.91914	0.00397348	0.036257	-2.21496	2.40083	stable
DIAPH1	0.321935	6.46608	2.91903	0.00397484	0.036257	-2.21526	2.40068	stable
SLC4A8	0.284942	1.12618	2.91885	0.00397705	0.036257	-2.21575	2.40044	stable
NUMB	0.266954	4.94265	2.91875	0.0039783	0.036257	-2.21603	2.4003	stable
HLA-B	0.452987	9.14696	2.91873	0.00397849	0.036257	-2.21607	2.40028	stable
KAT7	-0.175012	4.81564	-2.91838	0.00398273	0.0362715	-2.21701	2.39982	stable
HAVCR1P1	-0.369183	1.07568	-2.91731	0.00399587	0.036367	-2.21991	2.39839	stable
HFE	0.35839	0.684411	2.91686	0.00400137	0.0363928	-2.22112	2.39779	stable
SIRPD	0.796853	1.57944	2.91601	0.0040117	0.0364624	-2.22339	2.39667	stable
ZC3H12D	0.346626	2.36569	2.91515	0.00402225	0.0365341	-2.2257	2.39553	stable
SLC35C2	-0.323877	4.84843	-2.91461	0.00402892	0.0365556	-2.22716	2.39481	stable
AKR7A3	-0.256723	1.11294	-2.9141	0.00403524	0.0365556	-2.22853	2.39413	stable
QKI	0.301048	4.17888	2.91399	0.00403653	0.0365556	-2.22882	2.39399	stable
YWHAH	0.249217	5.9945	2.91394	0.00403719	0.0365556	-2.22896	2.39392	stable
FAM71D	-0.0788953	0.256137	-2.91387	0.00403797	0.0365556	-2.22913	2.39384	stable
NCR3LG1	-0.504182	1.63856	-2.91304	0.00404821	0.0366103	-2.23136	2.39274	stable
UBA3	0.212115	5.6708	2.91295	0.00404938	0.0366103	-2.23161	2.39261	stable
PHF10	-0.202118	5.07605	-2.91248	0.0040552	0.0366219	-2.23287	2.39199	stable
CD59	-0.700203	2.80089	-2.91236	0.00405665	0.0366219	-2.23319	2.39183	stable
ABCA2	-0.586767	4.23015	-2.91216	0.00405916	0.0366219	-2.23373	2.39156	stable
MLKL	0.348196	4.3628	2.91198	0.00406136	0.0366219	-2.23421	2.39133	stable
ITGB3BP	-0.240399	2.7516	-2.9116	0.00406613	0.0366407	-2.23524	2.39082	stable
STAT6	0.26977	6.54101	2.90995	0.00408659	0.0368008	-2.23966	2.38864	stable
ARL3	-0.249462	2.30216	-2.90927	0.00409502	0.0368524	-2.24147	2.38774	stable
FCGR1A	0.659508	2.15141	2.90896	0.0040989	0.0368631	-2.2423	2.38733	stable
PHOSPHO1	0.609333	1.5658	2.90852	0.00410441	0.0368884	-2.24348	2.38675	stable
PHTF2	0.274	3.07455	2.90786	0.00411275	0.0369391	-2.24527	2.38587	stable
MGC57346	-0.466758	2.36913	-2.9074	0.00411842	0.0369658	-2.24648	2.38527	stable
AACS	-0.307975	2.39792	-2.90611	0.00413469	0.0370806	-2.24995	2.38356	stable
PAK2	0.241685	5.57036	2.90596	0.00413663	0.0370806	-2.25036	2.38335	stable
VPS35L	0.209753	4.24767	2.90466	0.00415304	0.0371892	-2.25384	2.38163	stable
AIM2	0.562852	1.47133	2.90457	0.00415419	0.0371892	-2.25409	2.38151	stable
CD2AP	0.382467	3.55256	2.90372	0.00416493	0.0372572	-2.25636	2.38039	stable
RAD52	-0.18741	3.80306	-2.90354	0.00416723	0.0372572	-2.25684	2.38015	stable
C19orf73	-0.207592	0.726703	-2.9023	0.00418299	0.0373592	-2.26016	2.37851	stable
PARD3	-0.503582	0.730219	-2.90221	0.0041841	0.0373592	-2.26039	2.3784	stable
ARAP1	0.410434	5.0931	2.90176	0.00418981	0.0373613	-2.26159	2.37781	stable
ATP1A3	-0.511615	1.28704	-2.90163	0.00419151	0.0373613	-2.26195	2.37763	stable
SDHA	0.252472	4.18618	2.90155	0.00419253	0.0373613	-2.26216	2.37752	stable
HSD11B1L	-0.268326	0.960333	-2.9001	0.00421099	0.0374753	-2.26603	2.37562	stable
TNRC6A	-0.162668	3.76722	-2.90006	0.0042115	0.0374753	-2.26613	2.37556	stable
MYLPF	-0.288873	0.710443	-2.8999	0.00421354	0.0374753	-2.26656	2.37535	stable
RNF103	-0.227675	2.97396	-2.89913	0.00422348	0.0374948	-2.26863	2.37433	stable
HIST1H2AC	0.590294	4.55043	2.89898	0.00422533	0.0374948	-2.26902	2.37414	stable
TSSK3	-0.324009	3.89308	-2.89893	0.00422604	0.0374948	-2.26916	2.37407	stable
TTC25	-0.353068	1.49699	-2.89888	0.0042267	0.0374948	-2.2693	2.374	stable
FAM104B	-0.235459	2.44538	-2.89859	0.00423038	0.0375031	-2.27006	2.37362	stable
PIGM	-0.258816	3.37058	-2.89797	0.00423835	0.0375495	-2.27172	2.3728	stable
PLBD1	1.37556	3.21892	2.89716	0.00424882	0.0376179	-2.27389	2.37173	up
YTHDF1	-0.156809	4.59755	-2.89657	0.00425642	0.0376608	-2.27546	2.37096	stable
KLHL20	-0.155919	3.31231	-2.89618	0.00426146	0.037681	-2.2765	2.37044	stable
CHRNA5	-0.31549	0.652578	-2.89571	0.00426762	0.0377111	-2.27777	2.36981	stable
DYSF	0.901324	3.31676	2.89536	0.0042721	0.0377143	-2.27869	2.36936	stable
SNORA30	-0.368898	2.21612	-2.89514	0.00427502	0.0377143	-2.27929	2.36906	stable
SNHG12	-0.294046	3.30652	-2.89493	0.00427772	0.0377143	-2.27985	2.36879	stable
GAS7	0.7145	4.29043	2.89483	0.00427901	0.0377143	-2.28011	2.36866	stable
NPL	0.767873	2.44349	2.89423	0.00428679	0.0377585	-2.28171	2.36787	stable
ZBED4	-0.241072	4.43929	-2.89375	0.00429306	0.0377721	-2.28299	2.36723	stable
ERMN	0.344592	1.24954	2.89369	0.00429385	0.0377721	-2.28315	2.36715	stable
DOCK10	0.535278	3.64574	2.89321	0.00430011	0.0378028	-2.28444	2.36652	stable
PPIL3	-0.287457	4.1344	-2.89276	0.004306	0.0378303	-2.28564	2.36593	stable
ZNF221	-0.376126	1.99251	-2.89238	0.00431092	0.0378463	-2.28664	2.36543	stable
RNU11	-0.683499	3.80595	-2.89209	0.0043148	0.0378463	-2.28743	2.36504	stable
CCL5	0.745904	4.8444	2.89181	0.0043184	0.0378463	-2.28817	2.36468	stable
PROSC	0.229324	4.68276	2.89177	0.00431889	0.0378463	-2.28826	2.36463	stable
ZNF677	-0.259639	0.809815	-2.89062	0.00433402	0.0379546	-2.29134	2.36311	stable
SSH1	0.261641	3.45663	2.89018	0.00433982	0.0379571	-2.29251	2.36253	stable
PSPC1	-0.136153	4.47596	-2.89018	0.00433986	0.0379571	-2.29252	2.36252	stable
RPL35A	-0.319961	9.40971	-2.8893	0.00435144	0.0380341	-2.29486	2.36137	stable
GLG1	0.319764	5.29741	2.88874	0.00435888	0.0380612	-2.29636	2.36063	stable
FKBP15	0.345032	4.27728	2.88864	0.00436011	0.0380612	-2.29661	2.3605	stable
S100A12	1.61649	4.38064	2.88742	0.00437631	0.0381783	-2.29987	2.35889	up
FAM193A	-0.15009	4.34133	-2.8858	0.00439782	0.0383335	-2.30418	2.35676	stable
SH2B3	0.3465	5.07197	2.88566	0.0043997	0.0383335	-2.30455	2.35658	stable
MAP3K7CL	0.432733	1.47977	2.88475	0.00441186	0.0384149	-2.30698	2.35538	stable
ENDOD1	0.559329	2.5508	2.88421	0.00441907	0.0384532	-2.30841	2.35467	stable
SNORA72	-0.374784	3.25861	-2.88336	0.00443048	0.038528	-2.31068	2.35355	stable
SPAG9	-0.223307	3.93005	-2.88301	0.00443517	0.0385443	-2.31161	2.35309	stable
SP110	0.32598	4.62208	2.88277	0.00443843	0.0385448	-2.31225	2.35277	stable
LY9	0.567492	2.49935	2.88251	0.00444185	0.0385448	-2.31293	2.35244	stable
GTPBP3	-0.237405	2.85996	-2.88238	0.00444368	0.0385448	-2.31329	2.35226	stable
RASAL2	-0.434805	1.09802	-2.88209	0.00444759	0.0385542	-2.31406	2.35188	stable
LY6G5B	-0.28245	5.07724	-2.88165	0.00445344	0.0385648	-2.31522	2.3513	stable
ZFP3	-0.4339	2.18894	-2.88153	0.00445513	0.0385648	-2.31555	2.35114	stable
CXCL17	-0.237876	0.748867	-2.88137	0.00445726	0.0385648	-2.31597	2.35093	stable
PDE4A	0.597395	1.38844	2.88036	0.00447094	0.0386587	-2.31866	2.3496	stable
URI1	-0.25204	5.41481	-2.87932	0.00448491	0.0387422	-2.3214	2.34825	stable
CLECL1	0.845087	1.93352	2.87922	0.00448627	0.0387422	-2.32167	2.34811	stable
ATP6V0E1	0.235925	7.00657	2.87859	0.00449486	0.0387919	-2.32334	2.34728	stable
KCTD5	0.257766	3.56426	2.87813	0.0045012	0.0388221	-2.32458	2.34667	stable
POLR1C	-0.243299	4.16227	-2.87784	0.00450516	0.0388318	-2.32535	2.34629	stable
GPR55	0.3008	1.07161	2.87687	0.00451827	0.0388965	-2.32791	2.34503	stable
RPL34	-0.322508	8.61861	-2.87687	0.00451835	0.0388965	-2.32792	2.34502	stable
IP6K2	-0.239059	4.36072	-2.87581	0.00453277	0.0389728	-2.33072	2.34364	stable
HSPA4L	-0.556556	0.917554	-2.8757	0.00453429	0.0389728	-2.33101	2.34349	stable
GIMAP5	0.617417	2.85031	2.8756	0.00453576	0.0389728	-2.3313	2.34335	stable
RMDN2	0.374424	0.977812	2.87484	0.00454611	0.0390372	-2.3333	2.34236	stable
PARP14	0.414886	4.46037	2.87418	0.00455522	0.0390909	-2.33506	2.34149	stable
CBS	-0.263606	0.763826	-2.8736	0.00456313	0.0391145	-2.33658	2.34074	stable
CLCN5	0.448868	1.61325	2.87356	0.0045637	0.0391145	-2.33669	2.34068	stable
SRSF3	-0.213585	6.83634	-2.87321	0.00456853	0.0391314	-2.33762	2.34022	stable
SLC25A24	0.454802	3.95397	2.873	0.00457147	0.0391322	-2.33818	2.33994	stable
EIF5	-0.241574	5.76114	-2.87238	0.00458009	0.0391814	-2.33984	2.33913	stable
ZNF833P	-0.239767	0.651798	-2.87136	0.00459412	0.0392769	-2.34252	2.3378	stable
BEND5	-0.427466	2.22056	-2.87064	0.00460415	0.0393272	-2.34444	2.33685	stable
FAM134A	-0.193836	4.81777	-2.87052	0.00460576	0.0393272	-2.34474	2.3367	stable
TMEM156	0.387531	3.35986	2.86954	0.00461949	0.0394198	-2.34735	2.33541	stable
NAT8L	-0.374843	0.593442	-2.86887	0.00462881	0.0394748	-2.34913	2.33453	stable
CTH	-0.338141	1.09915	-2.8676	0.00464651	0.0395791	-2.35247	2.33287	stable
AJUBA	-0.2678	0.454038	-2.86758	0.00464684	0.0395791	-2.35254	2.33284	stable
PYCR1	-0.587135	2.89307	-2.86581	0.00467168	0.0397566	-2.35721	2.33053	stable
ZNF512B	-0.337074	3.53785	-2.86568	0.00467349	0.0397566	-2.35755	2.33036	stable
PRR4	-0.23645	2.81565	-2.86471	0.00468727	0.039849	-2.36014	2.32908	stable
TRMT44	-0.15204	2.21226	-2.86401	0.00469711	0.0399079	-2.36198	2.32817	stable
SCAPER	-0.260289	2.97468	-2.86338	0.00470601	0.0399587	-2.36364	2.32735	stable
FAM129B	0.743367	2.83368	2.86268	0.00471599	0.0400186	-2.3655	2.32643	stable
QRICH2	-0.282727	1.5912	-2.8622	0.00472286	0.0400521	-2.36678	2.32579	stable
ADA	-0.658273	5.63001	-2.86119	0.00473723	0.040149	-2.36944	2.32448	stable
SNORD19B	-0.373285	3.82096	-2.86061	0.00474552	0.0401945	-2.37098	2.32372	stable
CD226	0.486362	1.34578	2.86031	0.00474982	0.0402059	-2.37177	2.32332	stable
OLFM2	-0.233319	0.892771	-2.85961	0.00475978	0.0402653	-2.37361	2.32241	stable
COL4A3BP	0.280067	3.66994	2.85724	0.00479378	0.0405279	-2.37985	2.31932	stable
KAT5	-0.189789	4.60468	-2.85692	0.0047984	0.0405308	-2.3807	2.3189	stable
LRP10	0.417485	4.6349	2.85681	0.00480005	0.0405308	-2.381	2.31875	stable
KRBA2	-0.399682	2.86113	-2.85629	0.00480755	0.0405691	-2.38237	2.31808	stable
PACSIN3	-0.291221	0.798811	-2.85586	0.00481372	0.0405961	-2.38349	2.31752	stable
NDST1	0.384937	3.80741	2.8554	0.00482041	0.0406275	-2.38471	2.31692	stable
ACOT9	0.383178	3.90498	2.85481	0.00482904	0.0406561	-2.38628	2.31614	stable
CHPF	-0.457991	1.49554	-2.85476	0.00482975	0.0406561	-2.38641	2.31607	stable
KLHL18	0.227778	3.20644	2.85419	0.004838	0.0407005	-2.3879	2.31533	stable
ITGB3	0.938266	1.98902	2.85354	0.00484753	0.0407373	-2.38963	2.31448	stable
TP73-AS1	-0.364607	2.81917	-2.85348	0.00484833	0.0407373	-2.38977	2.31441	stable
PABPN1	-0.236118	5.70339	-2.85196	0.00487054	0.0408988	-2.39378	2.31242	stable
MOB1A	0.269641	5.49405	2.85137	0.00487912	0.0409287	-2.39532	2.31166	stable
CLCF1	-0.437916	2.16975	-2.85128	0.00488051	0.0409287	-2.39557	2.31154	stable
ZNF558	-0.246847	3.09959	-2.8511	0.00488308	0.0409287	-2.39604	2.31131	stable
SNORA2C	-0.361002	2.40122	-2.85051	0.00489183	0.0409769	-2.3976	2.31053	stable
TTLL13P	-0.172386	2.79564	-2.84993	0.00490032	0.0410229	-2.39913	2.30978	stable
SIGLEC1	0.795795	1.12194	2.84964	0.00490453	0.0410331	-2.39988	2.3094	stable
PRRT4	-0.914018	1.84363	-2.8494	0.00490817	0.0410384	-2.40053	2.30908	stable
IFI44	0.545531	4.19763	2.84914	0.00491199	0.0410453	-2.40121	2.30874	stable
SNORD96B	-0.382705	1.04514	-2.84868	0.0049187	0.0410763	-2.40241	2.30815	stable
KAT2A	-0.392605	5.40746	-2.8478	0.00493179	0.0411604	-2.40474	2.307	stable
HORMAD1	0.41044	0.797217	2.84752	0.00493582	0.041169	-2.40545	2.30664	stable
HACD1	-0.486981	2.55443	-2.84722	0.00494032	0.0411814	-2.40625	2.30624	stable
GLCCI1	-0.490685	2.8375	-2.84584	0.0049608	0.0413195	-2.40988	2.30445	stable
SCGB3A1	-0.341951	0.540317	-2.84537	0.00496782	0.0413195	-2.41112	2.30383	stable
2022-03-03	-0.457881	1.94489	-2.84531	0.00496863	0.0413195	-2.41126	2.30376	stable
IFNAR1	0.261544	4.0365	2.84529	0.00496897	0.0413195	-2.41132	2.30373	stable
RILP	0.34866	2.78758	2.84438	0.00498251	0.0414017	-2.41371	2.30255	stable
KCTD7	0.502385	1.74674	2.84403	0.00498774	0.0414017	-2.41463	2.3021	stable
STXBP2	0.393636	5.01061	2.84395	0.00498892	0.0414017	-2.41483	2.30199	stable
SCART1	-0.32391	0.934226	-2.84382	0.00499096	0.0414017	-2.41519	2.30182	stable
THSD1P1	-0.351876	2.43682	-2.84308	0.00500197	0.0414678	-2.41712	2.30086	stable
MTFP1	0.372135	2.59556	2.84242	0.00501189	0.0415249	-2.41886	2.3	stable
CHD7	-0.597288	2.14776	-2.84126	0.00502936	0.0416444	-2.42191	2.29849	stable
C16orf89	-0.101346	0.278997	-2.83963	0.00505393	0.0418215	-2.42618	2.29637	stable
METTL13	0.217054	3.33761	2.8393	0.00505893	0.0418215	-2.42704	2.29594	stable
NIN	0.3071	4.76493	2.83924	0.00505992	0.0418215	-2.42722	2.29586	stable
MLX	0.195883	4.72468	2.83748	0.00508655	0.0420162	-2.43182	2.29358	stable
GIMAP7	0.832586	3.26972	2.83619	0.00510626	0.0421394	-2.4352	2.2919	stable
ULK2	0.516467	2.10169	2.83601	0.00510893	0.0421394	-2.43566	2.29167	stable
EFHD2	0.421586	6.1663	2.83565	0.00511455	0.0421394	-2.43663	2.29119	stable
ZNF112	-0.41248	0.888294	-2.83561	0.00511517	0.0421394	-2.43673	2.29114	stable
PFKP	0.407518	4.44644	2.8355	0.00511686	0.0421394	-2.43702	2.291	stable
FAM174B	-0.493636	0.964573	-2.83517	0.00512185	0.0421396	-2.43788	2.29057	stable
ARHGAP33	-0.42886	3.80686	-2.83487	0.00512637	0.0421396	-2.43865	2.29019	stable
ZNF184	-0.287946	2.76615	-2.83479	0.00512761	0.0421396	-2.43886	2.29009	stable
NCF1	1.01577	2.82999	2.83463	0.00513013	0.0421396	-2.43929	2.28987	up
IFIT2	0.501139	1.88636	2.83439	0.00513389	0.0421396	-2.43993	2.28955	stable
MARK3	-0.155909	5.00074	-2.83414	0.0051377	0.0421396	-2.44058	2.28923	stable
CAPZA2	0.317934	5.40703	2.83409	0.00513845	0.0421396	-2.44071	2.28917	stable
PCBP2	-0.166301	6.93329	-2.83198	0.00517087	0.0423559	-2.44622	2.28644	stable
ILDR2	0.447739	0.999161	2.83178	0.00517408	0.0423559	-2.44676	2.28617	stable
VPS4A	0.141982	5.1565	2.83164	0.00517624	0.0423559	-2.44713	2.28599	stable
SF1	-0.193362	6.79967	-2.83117	0.00518351	0.0423559	-2.44836	2.28538	stable
FAHD2B	-0.352528	1.7804	-2.83106	0.00518508	0.0423559	-2.44862	2.28524	stable
RAP2B	0.279388	3.44583	2.83106	0.00518509	0.0423559	-2.44862	2.28524	stable
TMEM167A	0.36138	4.86044	2.83097	0.0051865	0.0423559	-2.44886	2.28513	stable
TOLLIP	0.28875	3.84685	2.83075	0.00518988	0.0423582	-2.44943	2.28484	stable
SNORA44	-0.350582	3.52612	-2.82916	0.00521466	0.0425351	-2.4536	2.28277	stable
EDARADD	-0.328542	0.641816	-2.82851	0.00522479	0.0425923	-2.4553	2.28193	stable
MANSC1	0.608884	1.94161	2.8282	0.00522966	0.0426066	-2.45612	2.28153	stable
FAM21C	0.184133	2.71171	2.82743	0.00524166	0.0426789	-2.45813	2.28053	stable
NEDD9	0.438507	2.47919	2.82699	0.00524858	0.0427099	-2.45928	2.27996	stable
TOP1P1	-0.16983	0.725512	-2.82664	0.00525399	0.0427285	-2.46018	2.27951	stable
UNC13B	-0.613884	1.31054	-2.8261	0.00526243	0.0427717	-2.46159	2.27881	stable
CA11	-0.284275	1.22531	-2.82454	0.00528699	0.0429281	-2.46567	2.27679	stable
C5orf34	-0.228085	1.90383	-2.82445	0.0052885	0.0429281	-2.46591	2.27667	stable
IFIT1	0.575249	1.44535	2.82428	0.00529109	0.0429281	-2.46634	2.27645	stable
NHLRC3	-0.314163	3.82456	-2.82319	0.00530842	0.0430212	-2.46921	2.27503	stable
AMMECR1L	-0.143396	3.30009	-2.82316	0.00530885	0.0430212	-2.46928	2.275	stable
KDM3A	-0.237458	4.50809	-2.82186	0.00532945	0.0431626	-2.47267	2.27332	stable
KCNAB3	-0.313308	1.91212	-2.82153	0.00533475	0.0431649	-2.47354	2.27289	stable
ZNF670	-0.261041	1.65004	-2.82144	0.00533605	0.0431649	-2.47375	2.27278	stable
YTHDC1	-0.168564	4.41164	-2.82091	0.00534457	0.0431978	-2.47515	2.27209	stable
DDIT3	-0.459483	4.08079	-2.82079	0.00534643	0.0431978	-2.47545	2.27194	stable
SIAE	0.49339	2.71902	2.82032	0.00535388	0.0432324	-2.47667	2.27133	stable
SNORA68	-0.424304	3.56075	-2.81926	0.00537093	0.0433445	-2.47945	2.26995	stable
PRPF4B	-0.209122	5.14779	-2.81779	0.00539448	0.0435089	-2.48328	2.26805	stable
AGTRAP	0.618513	5.10599	2.81492	0.00544063	0.0438553	-2.49074	2.26435	stable
PF4	1.11744	2.47721	2.81416	0.00545298	0.0439289	-2.49272	2.26337	up
ZNF680	-0.351499	2.64683	-2.81393	0.00545664	0.0439325	-2.49331	2.26307	stable
HSPA4	0.2703	5.00973	2.81338	0.00546563	0.0439618	-2.49475	2.26236	stable
TCP10L	-0.221072	0.677078	-2.81324	0.00546784	0.0439618	-2.4951	2.26218	stable
RPS21	-0.31427	8.03814	-2.81312	0.00546992	0.0439618	-2.49544	2.26202	stable
OXA1L	0.182674	6.36729	2.8127	0.00547673	0.0439907	-2.49652	2.26148	stable
PDE6G	-0.496375	3.22725	-2.81107	0.00550336	0.0441787	-2.50077	2.25937	stable
CHKA	-0.249787	4.54797	-2.81076	0.00550832	0.0441925	-2.50156	2.25898	stable
DXO	-0.256367	3.44958	-2.81054	0.005512	0.0441961	-2.50214	2.25869	stable
HSPA6	0.517785	1.12247	2.80889	0.00553909	0.0443874	-2.50643	2.25656	stable
MCAT	-0.27955	2.88053	-2.80855	0.00554462	0.0444039	-2.5073	2.25613	stable
TOMM40L	0.243811	3.04027	2.80815	0.0055512	0.0444039	-2.50834	2.25561	stable
NBR2	-0.324736	3.21288	-2.80809	0.00555226	0.0444039	-2.50851	2.25553	stable
KRT18	-1.01788	2.33999	-2.80797	0.00555413	0.0444039	-2.5088	2.25538	down
SNORA2B	-0.37292	2.81794	-2.80769	0.00555878	0.044415	-2.50953	2.25502	stable
CHTF8	0.19109	5.31495	2.80739	0.00556372	0.0444286	-2.51031	2.25463	stable
WBP5	-0.906233	2.90946	-2.80698	0.00557046	0.0444565	-2.51137	2.25411	stable
SAMSN1	0.497456	4.44864	2.8065	0.0055785	0.0444855	-2.51263	2.25348	stable
TMEM131	0.152077	4.14541	2.80621	0.00558328	0.0444855	-2.51338	2.25311	stable
THBS1	1.11337	2.70629	2.80618	0.00558386	0.0444855	-2.51347	2.25307	up
RALGPS2	-0.447901	2.70503	-2.80569	0.00559198	0.0445243	-2.51474	2.25243	stable
TMEM14A	-0.443746	2.67543	-2.8043	0.00561495	0.0446811	-2.51833	2.25065	stable
TGFBI	1.03672	2.33127	2.80296	0.00563734	0.0448332	-2.5218	2.24893	up
ZNF823	-0.293317	1.90147	-2.80267	0.0056422	0.0448458	-2.52256	2.24855	stable
SNORA36A	-0.349777	1.76384	-2.80172	0.00565814	0.0449464	-2.52503	2.24733	stable
NBEA	-0.339762	0.656596	-2.80024	0.00568306	0.0451181	-2.52887	2.24542	stable
MINK1	0.281213	3.90603	2.79955	0.00569454	0.0451831	-2.53063	2.24454	stable
CR1	0.826567	1.97304	2.7992	0.00570057	0.0452047	-2.53156	2.24408	stable
RPL11	-0.224389	8.84476	-2.79825	0.00571653	0.045305	-2.534	2.24287	stable
TSSK4	-0.210912	3.11058	-2.79787	0.00572294	0.0453079	-2.53498	2.24238	stable
SFPQ	-0.281575	7.22393	-2.79784	0.00572353	0.0453079	-2.53507	2.24234	stable
TSG101	0.149089	5.0373	2.79733	0.00573221	0.0453504	-2.5364	2.24168	stable
PLPPR3	-1.04801	4.0451	-2.79669	0.00574312	0.0454105	-2.53806	2.24085	down
OCLM	-0.269725	2.69655	-2.79626	0.00575036	0.0454414	-2.53916	2.24031	stable
TASP1	-0.287796	2.75657	-2.79593	0.00575592	0.0454591	-2.54	2.23989	stable
PCED1B	0.449274	1.98111	2.79487	0.00577411	0.0455765	-2.54276	2.23852	stable
RNASE6	1.10575	4.70541	2.79272	0.00581091	0.0458269	-2.54831	2.23576	up
UQCRC1	0.267633	5.93588	2.79262	0.00581254	0.0458269	-2.54856	2.23563	stable
TXNIP	0.470071	8.19684	2.79235	0.00581716	0.0458282	-2.54925	2.23529	stable
MBTD1	-0.288892	4.28168	-2.79204	0.00582251	0.0458282	-2.55006	2.23489	stable
MROH6	-0.506409	3.82102	-2.79203	0.00582276	0.0458282	-2.55009	2.23487	stable
SNORD73A	-0.338388	4.34205	-2.79148	0.0058323	0.045877	-2.55153	2.23416	stable
ARF1	0.188577	7.27684	2.79058	0.00584783	0.0459727	-2.55385	2.23301	stable
FNIP1	-0.291009	3.96272	-2.79031	0.00585244	0.0459825	-2.55454	2.23266	stable
DPY19L4	-0.277938	3.40069	-2.78971	0.00586283	0.0460343	-2.55609	2.23189	stable
PLA2G10	-0.173327	0.769513	-2.78954	0.00586576	0.0460343	-2.55652	2.23168	stable
SNORD38A	-0.356332	3.74723	-2.78898	0.00587548	0.0460841	-2.55797	2.23096	stable
EXOSC2	-0.187482	4.39558	-2.78832	0.00588691	0.0461473	-2.55967	2.23011	stable
ZNF84	-0.360053	3.21046	-2.78658	0.00591725	0.0463586	-2.56416	2.22788	stable
RAB28	-0.212986	3.38504	-2.78609	0.00592573	0.0463985	-2.56541	2.22726	stable
TRIM69	0.199336	1.14564	2.78574	0.00593188	0.0464105	-2.56632	2.22681	stable
RHPN1	-0.765984	3.40653	-2.78562	0.00593405	0.0464105	-2.56664	2.22665	stable
ARFIP1	0.311067	3.22741	2.78474	0.00594939	0.0464996	-2.56889	2.22553	stable
MAZ	-0.254219	6.26324	-2.78453	0.00595308	0.0464996	-2.56943	2.22526	stable
ATF6	0.18021	3.83883	2.78439	0.00595565	0.0464996	-2.56981	2.22507	stable
UQCRH	-0.246064	6.55526	-2.78395	0.00596326	0.0465325	-2.57093	2.22452	stable
SF3B6	-0.227422	5.97778	-2.78348	0.00597165	0.0465714	-2.57215	2.22391	stable
SMIM8	-0.22991	2.37271	-2.78233	0.00599195	0.0467031	-2.57512	2.22243	stable
CCAR2	-0.172789	5.03483	-2.78187	0.00600005	0.0467396	-2.5763	2.22184	stable
SLC9A7	0.628279	3.67305	2.78146	0.00600735	0.0467698	-2.57736	2.22132	stable
RNF2	0.253099	3.61503	2.78085	0.00601801	0.0468261	-2.57891	2.22055	stable
ILK	0.248665	5.59715	2.78048	0.00602463	0.046851	-2.57987	2.22007	stable
GBP4	0.865021	3.39297	2.77979	0.00603697	0.0468693	-2.58165	2.21918	stable
SNORA31	-0.336532	4.36349	-2.77946	0.00604274	0.0468693	-2.58249	2.21877	stable
EEF2KMT	0.258461	2.30393	2.77937	0.00604445	0.0468693	-2.58274	2.21864	stable
PTS	-0.234391	2.55438	-2.77932	0.0060452	0.0468693	-2.58284	2.21859	stable
ZRANB1	-0.177051	4.05549	-2.77925	0.00604652	0.0468693	-2.58304	2.21849	stable
PRNP	0.434272	4.68629	2.77919	0.00604754	0.0468693	-2.58318	2.21842	stable
DHRS11	-0.448379	2.83135	-2.77878	0.00605486	0.0468995	-2.58424	2.2179	stable
SNHG8	-0.431251	6.04914	-2.77823	0.00606472	0.0469492	-2.58566	2.21719	stable
EIF1AD	-0.171952	3.46411	-2.7777	0.00607417	0.0469958	-2.58702	2.21651	stable
SUPT4H1	-0.172718	5.9254	-2.77731	0.00608116	0.0470233	-2.58802	2.21601	stable
DOK1	0.325965	4.08325	2.77647	0.00609622	0.0470891	-2.59018	2.21494	stable
ANXA2	0.87545	5.2987	2.77639	0.00609771	0.0470891	-2.5904	2.21483	stable
SNORD48	-0.373665	3.35854	-2.77626	0.0061	0.0470891	-2.59072	2.21467	stable
SIAH1	-0.213868	3.56293	-2.77588	0.00610677	0.0471147	-2.59169	2.21419	stable
BLNK	0.905168	2.61645	2.77537	0.006116	0.0471564	-2.59301	2.21353	stable
HLA-G	0.54598	2.51404	2.7752	0.00611905	0.0471564	-2.59345	2.21332	stable
NUDT13	-0.200352	3.04922	-2.77467	0.00612861	0.0472034	-2.59481	2.21264	stable
GLUD1	0.230386	5.11498	2.77441	0.00613323	0.0472124	-2.59547	2.21231	stable
TAGAP	0.360647	4.55924	2.77181	0.00618037	0.047536	-2.60215	2.20899	stable
FAM160B2	-0.311835	4.4435	-2.77171	0.00618221	0.047536	-2.60241	2.20886	stable
ZNF521	-1.13009	2.3591	-2.7715	0.00618603	0.0475386	-2.60295	2.20859	down
ZNRF1	-0.409364	3.8994	-2.77029	0.00620806	0.0476763	-2.60605	2.20704	stable
COMMD4	-0.305972	4.405	-2.77012	0.0062111	0.0476763	-2.60648	2.20683	stable
FAM117B	0.311226	3.18506	2.76977	0.00621755	0.0476763	-2.60738	2.20638	stable
ODF2	-0.171019	4.34837	-2.76975	0.00621789	0.0476763	-2.60743	2.20636	stable
SNRPF	-0.267149	5.12003	-2.76847	0.00624125	0.0478286	-2.6107	2.20473	stable
DDX60L	0.405555	3.75183	2.76734	0.006262	0.0479607	-2.6136	2.20329	stable
TNFAIP8L2	0.400465	4.65215	2.76692	0.00626972	0.047993	-2.61468	2.20275	stable
MICAL1	0.573425	5.30209	2.76656	0.00627636	0.0480125	-2.6156	2.20229	stable
FAM216A	-0.296221	3.74997	-2.76641	0.00627929	0.0480125	-2.61601	2.20209	stable
CWC15	-0.181364	4.12404	-2.76575	0.00629134	0.0480778	-2.61768	2.20126	stable
FSTL1	-0.69334	1.50841	-2.76373	0.00632871	0.0483363	-2.62285	2.19869	stable
GTPBP8	0.222196	2.91701	2.76351	0.00633287	0.0483412	-2.62342	2.1984	stable
CKLF	0.296782	5.12796	2.76312	0.00634018	0.0483517	-2.62443	2.1979	stable
XYLT2	-0.233982	3.45206	-2.76305	0.00634133	0.0483517	-2.62458	2.19782	stable
RBM39	-0.245448	6.38655	-2.76202	0.00636057	0.0484564	-2.62723	2.1965	stable
ENO2	-0.493304	2.33582	-2.76194	0.00636213	0.0484564	-2.62744	2.1964	stable
TRAF3IP3	0.30693	5.00545	2.76129	0.0063742	0.0485212	-2.62909	2.19557	stable
TNFSF12-TNFSF13	0.60205	5.38241	2.76099	0.0063798	0.0485369	-2.62986	2.19519	stable
SFTPB	-0.111106	0.268681	-2.76022	0.00639428	0.04862	-2.63184	2.19421	stable
TSNAX	0.248863	4.51476	2.75989	0.00640049	0.048625	-2.63269	2.19379	stable
FKBP11	-0.239611	3.89889	-2.7598	0.00640205	0.048625	-2.6329	2.19368	stable
TYW5	-0.179655	2.15101	-2.75953	0.00640717	0.0486369	-2.6336	2.19333	stable
CCDC77	-0.215681	2.90183	-2.75912	0.00641483	0.0486679	-2.63464	2.19281	stable
DARS	-0.277886	5.96598	-2.75894	0.00641836	0.0486679	-2.63512	2.19258	stable
AP2A2	0.287361	3.83767	2.7586	0.0064247	0.0486889	-2.63598	2.19215	stable
ALDH16A1	0.29073	3.83393	2.75837	0.00642906	0.0486949	-2.63657	2.19185	stable
USP27X	-0.313733	1.56951	-2.75756	0.00644433	0.0487836	-2.63864	2.19082	stable
MTERF4	-0.186663	3.39877	-2.75658	0.00646285	0.0488783	-2.64114	2.18958	stable
TCHP	0.126642	3.99027	2.75641	0.00646606	0.0488783	-2.64157	2.18936	stable
CTSG	-1.5654	6.32558	-2.75633	0.00646756	0.0488783	-2.64178	2.18926	down
ENO3	-0.317114	2.25708	-2.75572	0.00647912	0.0489387	-2.64333	2.18848	stable
FOXJ3	-0.174975	4.60918	-2.75546	0.00648409	0.0489414	-2.644	2.18815	stable
SNORD81	-0.384026	4.8261	-2.75532	0.00648664	0.0489414	-2.64434	2.18798	stable
FAM110A	0.395812	2.81804	2.75389	0.00651395	0.0491203	-2.64801	2.18616	stable
METTL9	0.398116	5.51346	2.7531	0.00652892	0.0492061	-2.65001	2.18516	stable
LUZP6	0.303653	6.18185	2.7523	0.00654429	0.0492948	-2.65206	2.18414	stable
SMIM19	-0.26427	3.78387	-2.75196	0.00655072	0.0493161	-2.65292	2.18371	stable
LINC00152	0.341507	2.27778	2.75023	0.006584	0.0495237	-2.65733	2.18151	stable
NCBP3	-0.260442	4.2907	-2.75015	0.00658553	0.0495237	-2.65754	2.18141	stable
MFN2	0.171317	4.56905	2.74745	0.00663763	0.049888	-2.6644	2.17799	stable
ZBTB10	-0.353021	2.77045	-2.74703	0.00664589	0.0499227	-2.66549	2.17745	stable
SIPA1L1	0.408165	2.82124	2.74635	0.00665905	0.0499778	-2.66721	2.17659	stable
CLK1	-0.300235	5.95388	-2.74627	0.00666055	0.0499778	-2.66741	2.17649	stable
ARHGAP9	0.354709	5.26085	2.74559	0.00667385	0.0500464	-2.66915	2.17562	stable
SETD4	-0.177055	2.48379	-2.74543	0.00667699	0.0500464	-2.66956	2.17542	stable
STAG3L4	-0.211178	2.76627	-2.74482	0.00668883	0.0500994	-2.6711	2.17465	stable
BCAM	-0.505089	1.26378	-2.74469	0.00669139	0.0500994	-2.67143	2.17448	stable
DDX60	0.382157	2.3182	2.74365	0.00671167	0.0502237	-2.67407	2.17317	stable
ZNF131	-0.178505	3.89272	-2.74202	0.00674378	0.0504364	-2.67823	2.1711	stable
DRICH1	-0.284302	1.07006	-2.74116	0.00676063	0.0505348	-2.6804	2.17001	stable
TFCP2	0.153717	4.6608	2.73948	0.0067938	0.050755	-2.68467	2.16789	stable
FIGNL2	-0.198093	0.455404	-2.73719	0.00683925	0.0510667	-2.69048	2.16499	stable
WASF2	0.225933	6.44677	2.73594	0.00686419	0.051206	-2.69365	2.16341	stable
ATHL1	-0.572447	4.13354	-2.73588	0.0068654	0.051206	-2.6938	2.16333	stable
MFSD4	-0.168697	1.01315	-2.73506	0.00688183	0.0513006	-2.69588	2.1623	stable
CLGN	-0.481253	0.921289	-2.73342	0.0069148	0.0515183	-2.70004	2.16022	stable
PDZD2	-0.302056	1.27781	-2.73318	0.00691963	0.0515262	-2.70065	2.15992	stable
SMURF2	-0.247151	3.63666	-2.73297	0.00692376	0.0515289	-2.70117	2.15966	stable
CD300LF	0.604381	4.4795	2.73196	0.00694428	0.0516535	-2.70375	2.15837	stable
ZNF473	-0.185226	2.39308	-2.73169	0.00694954	0.0516646	-2.70441	2.15804	stable
ADGRL1	-0.457691	2.56362	-2.73082	0.00696717	0.0517429	-2.70661	2.15694	stable
PTGS2	0.781107	2.99796	2.7308	0.00696764	0.0517429	-2.70667	2.15691	stable
RELB	0.386581	2.74687	2.7296	0.00699198	0.0518955	-2.70971	2.1554	stable
KANSL1	-0.223392	4.92816	-2.728	0.00702452	0.0521087	-2.71375	2.15338	stable
ZNF384	-0.156788	5.03574	-2.72728	0.0070393	0.052149	-2.71558	2.15247	stable
PPFIBP1	-0.400621	2.53937	-2.72724	0.00704011	0.052149	-2.71568	2.15242	stable
ARHGAP24	0.414277	0.956355	2.72703	0.00704434	0.052149	-2.7162	2.15216	stable
RAB5C	0.206011	6.08849	2.72699	0.0070452	0.052149	-2.71631	2.15211	stable
ZNF233	-0.284536	1.6471	-2.72628	0.00705985	0.0522166	-2.71812	2.1512	stable
COMMD6	-0.29422	4.71613	-2.72617	0.00706197	0.0522166	-2.71838	2.15107	stable
PIK3R6	0.500872	3.88812	2.72509	0.00708418	0.0523525	-2.72111	2.14971	stable
TARDBP	-0.178961	5.6554	-2.72478	0.0070905	0.0523709	-2.72189	2.14932	stable
C8orf58	-0.240572	2.57407	-2.7234	0.0071191	0.0525538	-2.72539	2.14757	stable
CENPV	-0.466826	3.03975	-2.72281	0.0071313	0.0526144	-2.72688	2.14683	stable
AOC2	-0.18917	0.832229	-2.7226	0.00713563	0.0526144	-2.72741	2.14657	stable
DNAJC12	0.683249	1.62749	2.72244	0.00713885	0.0526144	-2.7278	2.14637	stable
IL18BP	-0.188385	4.16222	-2.72209	0.00714611	0.0526295	-2.72869	2.14593	stable
TTLL5	-0.173121	3.20326	-2.72197	0.00714859	0.0526295	-2.72899	2.14578	stable
LOXL3	0.357768	3.08789	2.72159	0.00715651	0.0526334	-2.72995	2.1453	stable
FCHO1	0.314902	3.86145	2.72148	0.00715887	0.0526334	-2.73024	2.14516	stable
EAF1	0.247879	3.94742	2.72139	0.00716067	0.0526334	-2.73046	2.14505	stable
GLTP	0.268224	3.74797	2.72047	0.00717975	0.0527453	-2.73277	2.14389	stable
SNORD34	-0.378513	4.77604	-2.71984	0.00719299	0.0528142	-2.73438	2.14309	stable
SUOX	-0.239192	3.23349	-2.71948	0.00720031	0.0528259	-2.73526	2.14265	stable
SNORD65	-0.44786	4.04798	-2.71939	0.00720231	0.0528259	-2.7355	2.14253	stable
TEP1	0.270791	4.10251	2.71862	0.00721829	0.0529148	-2.73743	2.14157	stable
ZNF839	-0.183454	2.78206	-2.71818	0.00722757	0.0529414	-2.73855	2.14101	stable
SPCS2	-0.221919	2.76727	-2.71808	0.00722966	0.0529414	-2.7388	2.14088	stable
JADE3	-0.262322	2.56271	-2.71658	0.00726109	0.0531299	-2.74257	2.139	stable
CUTA	-0.245489	5.42159	-2.71648	0.00726317	0.0531299	-2.74282	2.13887	stable
CDC14B	-0.279908	0.565497	-2.71619	0.00726926	0.0531461	-2.74355	2.13851	stable
TRAPPC2B	-0.241888	2.45051	-2.71557	0.00728241	0.0532137	-2.74513	2.13772	stable
PAXBP1	-0.247906	4.39086	-2.71438	0.00730765	0.0533697	-2.74814	2.13622	stable
SNORA71C	-0.414819	3.46033	-2.71395	0.0073166	0.0534065	-2.7492	2.13569	stable
SETD6	-0.19764	3.04775	-2.71328	0.00733091	0.0534824	-2.7509	2.13484	stable
SAMD4B	-0.165288	4.35284	-2.7123	0.00735173	0.0535823	-2.75337	2.13361	stable
CDH24	-0.476782	1.52426	-2.71226	0.00735243	0.0535823	-2.75345	2.13357	stable
PFKL	0.30255	5.16504	2.71161	0.00736642	0.0536556	-2.7551	2.13274	stable
FKBP5	0.495102	5.03752	2.71055	0.00738896	0.0537911	-2.75776	2.13142	stable
RPS6KA3	0.306659	5.00602	2.71001	0.0074004	0.0538458	-2.7591	2.13074	stable
MCMDC2	-0.28919	1.72602	-2.70929	0.00741599	0.0539306	-2.76093	2.12983	stable
COMMD8	0.344441	4.26433	2.7084	0.00743509	0.0540154	-2.76317	2.12871	stable
MMP2	-1.10412	3.05135	-2.7082	0.00743933	0.0540154	-2.76367	2.12847	down
SNRNP70	-0.328909	6.20787	-2.70819	0.00743951	0.0540154	-2.76369	2.12846	stable
MCEE	-0.187129	2.92057	-2.70777	0.00744849	0.0540519	-2.76473	2.12793	stable
IKZF4	-0.243552	2.40654	-2.70725	0.00745967	0.0540905	-2.76604	2.12728	stable
IFIT3	0.522074	2.83044	2.70716	0.00746172	0.0540905	-2.76628	2.12716	stable
ATG3	0.349564	4.83992	2.70647	0.00747669	0.0541703	-2.76802	2.12629	stable
MBLAC1	-0.167772	0.754792	-2.70605	0.00748559	0.0541937	-2.76905	2.12577	stable
ZNF205-AS1	-0.232763	1.43669	-2.70583	0.00749046	0.0541937	-2.76962	2.12549	stable
ASIC3	-0.437361	1.22012	-2.70577	0.0074918	0.0541937	-2.76978	2.12541	stable
PFN1	0.274595	8.71662	2.70527	0.00750256	0.0542334	-2.77102	2.12479	stable
INSIG2	-0.244619	3.2565	-2.70507	0.00750677	0.0542334	-2.77151	2.12455	stable
SEC23IP	0.180017	4.18099	2.7049	0.00751059	0.0542334	-2.77195	2.12433	stable
HELQ	-0.162933	2.98186	-2.70478	0.00751314	0.0542334	-2.77225	2.12418	stable
DFNB59	-0.291194	1.3613	-2.70459	0.00751727	0.0542346	-2.77273	2.12394	stable
ZNF69	-0.346597	2.9291	-2.70387	0.00753286	0.0543184	-2.77453	2.12304	stable
PRDX4	0.520175	4.53715	2.70353	0.00754022	0.0543428	-2.77538	2.12262	stable
ZNF311	-0.226834	0.587825	-2.70287	0.00755468	0.0544183	-2.77704	2.12178	stable
FKBP6	-0.163948	0.486422	-2.70262	0.00756006	0.0544284	-2.77766	2.12148	stable
AGPAT3	0.43164	3.646	2.70076	0.00760087	0.0546935	-2.78234	2.11914	stable
ENPP2	0.620883	1.66935	2.70033	0.00761023	0.054716	-2.78341	2.1186	stable
SNORD38B	-0.349138	2.56324	-2.70025	0.007612	0.054716	-2.78361	2.1185	stable
SLC35G2	-0.39975	1.38162	-2.69935	0.00763174	0.0548291	-2.78586	2.11738	stable
RBM26	-0.229044	5.15814	-2.69841	0.00765242	0.0549488	-2.78821	2.1162	stable
MXRA7	-0.529079	1.6764	-2.69727	0.00767763	0.055083	-2.79107	2.11477	stable
KCNC4	-0.350896	2.07893	-2.6972	0.00767916	0.055083	-2.79124	2.11469	stable
PDZD8	-0.574953	4.4109	-2.69655	0.0076935	0.0551569	-2.79286	2.11388	stable
NAB2	-0.368747	3.26485	-2.69576	0.00771099	0.0552534	-2.79484	2.11289	stable
SNORD32A	-0.331361	4.64288	-2.69502	0.00772751	0.0553427	-2.7967	2.11196	stable
TRAP1	0.302146	4.54745	2.69465	0.00773576	0.0553711	-2.79762	2.1115	stable
ANKS3	-0.2017	2.36978	-2.69448	0.00773957	0.0553711	-2.79805	2.11128	stable
LZTFL1	-0.285737	2.99876	-2.69401	0.00775015	0.0554178	-2.79924	2.11069	stable
GBP3	0.360255	3.09836	2.69312	0.00776987	0.0555298	-2.80144	2.10959	stable
DDAH2	-0.379751	4.59664	-2.6927	0.00777924	0.0555677	-2.80249	2.10906	stable
VAC14	0.172279	3.8224	2.69236	0.00778684	0.055593	-2.80334	2.10864	stable
MCCC2	0.197996	1.48212	2.69216	0.00779137	0.0555963	-2.80384	2.10839	stable
RGN	-0.164501	0.379239	-2.6909	0.00781969	0.0557693	-2.807	2.10681	stable
NXT1	-0.276857	3.87608	-2.69048	0.00782911	0.055796	-2.80804	2.10629	stable
FAM120AOS	0.147386	3.56157	2.6903	0.0078333	0.055796	-2.80851	2.10606	stable
NLRP1	0.631095	4.51061	2.69019	0.00783567	0.055796	-2.80877	2.10592	stable
RUBCN	0.191048	3.365	2.68881	0.00786675	0.0559882	-2.81221	2.1042	stable
RASGRP3	-0.726745	2.97975	-2.68858	0.00787201	0.0559965	-2.81279	2.10391	stable
SDHB	0.210875	5.51821	2.6878	0.00788961	0.0560525	-2.81473	2.10294	stable
SPRN	-0.231262	2.07259	-2.68776	0.00789066	0.0560525	-2.81484	2.10289	stable
FBXL5	0.334945	5.52355	2.68769	0.00789217	0.0560525	-2.81501	2.1028	stable
CREBL2	0.291441	3.39091	2.68738	0.00789912	0.0560727	-2.81577	2.10242	stable
SPNS2	-0.5909	4.10878	-2.68684	0.0079114	0.0561308	-2.81712	2.10175	stable
PKIB	0.499727	0.887471	2.68652	0.00791869	0.0561533	-2.81792	2.10135	stable
FRMD8	0.251668	3.96878	2.68572	0.00793705	0.0562544	-2.81993	2.10034	stable
SERPINI2	0.666683	2.04588	2.68497	0.00795407	0.0563458	-2.82179	2.09941	stable
MAP3K14	0.317058	2.95847	2.68428	0.00796991	0.0564256	-2.82352	2.09855	stable
CTSD	0.596747	7.91973	2.68412	0.00797358	0.0564256	-2.82392	2.09835	stable
CD7	0.774786	3.15464	2.68316	0.0079955	0.0565473	-2.8263	2.09715	stable
C2ORF48	-0.427999	1.77797	-2.68264	0.00800742	0.0565473	-2.82759	2.09651	stable
C1orf21	-0.562627	1.65464	-2.68257	0.008009	0.0565473	-2.82777	2.09642	stable
HGSNAT	-0.301973	5.10857	-2.68257	0.00800903	0.0565473	-2.82777	2.09642	stable
MYOZ3	-0.375624	1.3938	-2.68246	0.00801146	0.0565473	-2.82803	2.09629	stable
SNORD24	-0.341472	3.17632	-2.68106	0.00804375	0.056746	-2.83152	2.09454	stable
MLLT11	-0.528236	2.58468	-2.68062	0.00805401	0.0567891	-2.83263	2.09399	stable
FAS	0.318131	3.55871	2.68039	0.00805935	0.0567975	-2.83321	2.0937	stable
CCNJ	-0.235	3.34966	-2.67994	0.00806961	0.0568019	-2.83431	2.09315	stable
P2RY10	0.474174	1.95135	2.67971	0.0080749	0.0568019	-2.83488	2.09286	stable
RCCD1	-0.23216	3.23711	-2.67968	0.00807565	0.0568019	-2.83496	2.09282	stable
EHD4	0.497106	2.64716	2.67964	0.00807659	0.0568019	-2.83506	2.09277	stable
IQCK	-0.314339	1.20174	-2.67897	0.00809214	0.056882	-2.83673	2.09194	stable
EIF2B4	-0.136993	3.51404	-2.67789	0.00811722	0.057029	-2.83941	2.09059	stable
CEP72	-0.20407	2.18495	-2.67725	0.00813221	0.0571028	-2.84102	2.08979	stable
EPM2AIP1	-0.255262	4.58121	-2.67708	0.00813607	0.0571028	-2.84143	2.08959	stable
SLAMF6	0.547545	3.18015	2.67681	0.00814239	0.0571178	-2.8421	2.08925	stable
PTPRJ	0.673875	3.27726	2.67509	0.00818262	0.0573368	-2.84638	2.08711	stable
CUTC	-0.184319	4.27605	-2.67506	0.00818324	0.0573368	-2.84644	2.08707	stable
SIVA1	-0.262598	3.63392	-2.67494	0.00818618	0.0573368	-2.84676	2.08692	stable
TRIM2	-0.230072	0.508215	-2.67472	0.00819116	0.0573423	-2.84728	2.08665	stable
CCSER2	0.238576	2.96518	2.67427	0.0082018	0.0573875	-2.84841	2.08609	stable
METTL7B	0.911606	2.37137	2.67405	0.008207	0.0573945	-2.84896	2.08582	stable
HIST1H3E	0.325885	0.725677	2.67369	0.00821538	0.0574237	-2.84984	2.08537	stable
P2RY1	0.424101	2.21659	2.67351	0.00821978	0.0574242	-2.85031	2.08514	stable
MEIOC	-0.163789	0.938011	-2.6731	0.00822941	0.0574242	-2.85132	2.08463	stable
TMEM266	-0.175128	1.15767	-2.673	0.00823162	0.0574242	-2.85156	2.08451	stable
IGFBP6	-0.34769	0.83956	-2.67294	0.00823316	0.0574242	-2.85172	2.08443	stable
PAN3	-0.327088	5.65416	-2.67251	0.00824329	0.0574242	-2.85279	2.0839	stable
CBR3	-0.293808	1.25886	-2.67245	0.00824456	0.0574242	-2.85292	2.08383	stable
HNRNPA1L2	-0.303387	2.96313	-2.67228	0.0082487	0.0574242	-2.85336	2.08361	stable
RTKN	-0.437529	1.76598	-2.67219	0.00825073	0.0574242	-2.85357	2.08351	stable
LDLR	0.610291	3.19198	2.67209	0.00825323	0.0574242	-2.85383	2.08338	stable
LHFPL2	0.548016	3.02017	2.67009	0.00830048	0.0577236	-2.85878	2.0809	stable
PPIL6	-0.228504	0.682669	-2.66953	0.00831385	0.0577828	-2.86018	2.0802	stable
CPSF2	0.23933	4.45615	2.66938	0.00831744	0.0577828	-2.86055	2.08001	stable
STAG3L2	-0.480682	3.87974	-2.66836	0.00834159	0.05791	-2.86307	2.07875	stable
DCAF8	-0.184281	5.30749	-2.66825	0.00834423	0.05791	-2.86334	2.07861	stable
TXLNA	-0.15235	4.64478	-2.66715	0.00837044	0.0580478	-2.86606	2.07725	stable
SLC25A36	-0.297377	4.80033	-2.66706	0.00837257	0.0580478	-2.86628	2.07714	stable
PRELID3A	-0.498652	1.72766	-2.66626	0.00839176	0.0581514	-2.86827	2.07615	stable
ABI2	-0.473533	3.16855	-2.66548	0.00841044	0.0582514	-2.8702	2.07518	stable
CDKN1A	0.758068	4.12227	2.66485	0.00842577	0.0583044	-2.87178	2.07439	stable
VSIG2	0.509335	1.50947	2.66465	0.00843059	0.0583044	-2.87227	2.07414	stable
IGF2BP3	0.303078	0.780573	2.66431	0.00843876	0.0583044	-2.87311	2.07372	stable
ALX3	-0.19874	1.11974	-2.66418	0.00844192	0.0583044	-2.87344	2.07356	stable
C1QTNF9	0.300585	2.21382	2.66406	0.00844466	0.0583044	-2.87372	2.07342	stable
SUGP2	-0.245937	5.70026	-2.66404	0.00844525	0.0583044	-2.87378	2.07339	stable
FAM49B	0.270314	5.7821	2.66393	0.00844794	0.0583044	-2.87405	2.07325	stable
POLI	-0.229577	3.02383	-2.66354	0.00845723	0.0583155	-2.87501	2.07277	stable
FSTL3	-0.423434	3.3377	-2.66351	0.00845808	0.0583155	-2.87509	2.07273	stable
ZNF669	-0.202124	2.58103	-2.66266	0.00847842	0.0583831	-2.87718	2.07169	stable
AOC3	-0.172168	0.474108	-2.6626	0.0084799	0.0583831	-2.87733	2.07161	stable
ZNF74	-0.31025	3.0593	-2.66256	0.00848091	0.0583831	-2.87743	2.07156	stable
KLHL11	-0.249195	2.5665	-2.66218	0.00849	0.0583831	-2.87836	2.07109	stable
NBR1	0.263023	3.8653	2.66211	0.00849191	0.0583831	-2.87855	2.07099	stable
PRDX2	-0.799651	5.13246	-2.66204	0.00849349	0.0583831	-2.87872	2.07091	stable
TPMT	0.303218	2.91546	2.66098	0.00851926	0.0585052	-2.88134	2.0696	stable
GBA	0.263348	4.4173	2.66096	0.0085198	0.0585052	-2.8814	2.06957	stable
DYNC1LI2	-0.208836	4.50335	-2.65974	0.00854948	0.0586319	-2.88441	2.06806	stable
PLA2G4C	0.39897	0.744901	2.65962	0.00855232	0.0586319	-2.8847	2.06792	stable
WDR44	0.169721	3.35139	2.65958	0.00855326	0.0586319	-2.88479	2.06787	stable
NUP85	-0.168236	4.28273	-2.65949	0.0085554	0.0586319	-2.88501	2.06776	stable
PRKACA	0.333981	4.36856	2.65903	0.00856683	0.0586744	-2.88617	2.06718	stable
VPS35	0.201973	4.64744	2.65889	0.00857018	0.0586744	-2.88651	2.06701	stable
SNORD9	-0.283686	1.82071	-2.65869	0.00857501	0.0586781	-2.887	2.06677	stable
[truncated: 11,680 more rows]
