# Supplementary material for: Upregulation of Tim‐3 is associated with poor prognosis in acute myeloid leukemia
Source: Cancer Med. 2022 Dec 21;12(7):8956–69. doi: 10.1002/cam4.5549 (PMC10134367; doi:10.1002/cam4.5549)
Supplement: Supplementary file 6 — Table S4. [file CAM4-12-8956-s007.xlsx]

## Sheet: Supplementary Table 2
	NAME	SIZE	ES	NES	NOM.p.val	FDR.q.val	FWER.p.val	RANK.AT.MAX
1	HALLMARK_ALLOGRAFT_REJECTION	167	0.669269	1.85919	0	0.0868043	0.054	2254
2	HALLMARK_IL6_JAK_STAT3_SIGNALING	68	0.671151	1.81882	0.00183824	0.0669796	0.077	3115
3	HALLMARK_INTERFERON_GAMMA_RESPONSE	189	0.68244	1.78189	0.00559702	0.07226	0.117	2667
4	HALLMARK_INTERFERON_ALPHA_RESPONSE	93	0.711725	1.75504	0.0128676	0.0698901	0.145	2710
5	HALLMARK_INFLAMMATORY_RESPONSE	149	0.625232	1.65905	0.0142602	0.132576	0.283	2511
6	HALLMARK_COMPLEMENT	165	0.568085	1.58086	0.0241796	0.185585	0.393	2261
7	HALLMARK_REACTIVE_OXYGEN_SPECIES_PATHWAY	47	0.459651	1.56729	0.0411765	0.176193	0.418	3280
8	HALLMARK_KRAS_SIGNALING_UP	140	0.513536	1.5391	0.015025	0.183769	0.468	2197
9	HALLMARK_IL2_STAT5_SIGNALING	173	0.487641	1.49065	0.0314685	0.224406	0.562	2130
10	HALLMARK_PANCREAS_BETA_CELLS	17	0.554951	1.44274	0.0646258	0.264426	0.633	1265
11	HALLMARK_APOPTOSIS	145	0.405098	1.35467	0.101064	0.3834	0.751	2952
12	HALLMARK_PI3K_AKT_MTOR_SIGNALING	94	0.28877	1.31543	0.122112	0.417941	0.795	4561
13	HALLMARK_TNFA_SIGNALING_VIA_NFKB	179	0.500203	1.28544	0.187023	0.438443	0.824	2781
14	HALLMARK_P53_PATHWAY	171	0.364723	1.2475	0.17762	0.480563	0.874	1822
15	HALLMARK_MTORC1_SIGNALING	191	0.32381	1.23799	0.214829	0.464179	0.878	3261
16	HALLMARK_APICAL_JUNCTION	131	0.375796	1.2241	0.161565	0.459804	0.89	3042
17	HALLMARK_XENOBIOTIC_METABOLISM	139	0.354032	1.17901	0.240964	0.522575	0.919	2644
18	HALLMARK_ANGIOGENESIS	24	0.506544	1.16706	0.263914	0.517484	0.928	1681
19	HALLMARK_NOTCH_SIGNALING	28	0.436134	1.1615	0.265845	0.502244	0.931	2359
20	HALLMARK_PROTEIN_SECRETION	89	0.295977	1.13491	0.342912	0.528439	0.949	4014
21	HALLMARK_COAGULATION	100	0.381901	1.06249	0.374808	0.653969	0.971	2298
22	HALLMARK_ANDROGEN_RESPONSE	84	0.304521	1.05414	0.413979	0.64105	0.976	3207
23	HALLMARK_UV_RESPONSE_DN	108	0.31591	1.05333	0.3711	0.614864	0.976	1885
24	HALLMARK_PEROXISOME	90	0.269194	1.05076	0.375	0.593027	0.976	3068
25	HALLMARK_KRAS_SIGNALING_DN	90	0.330534	1.01729	0.42681	0.635447	0.986	1959
26	HALLMARK_HEME_METABOLISM	182	0.406667	0.998917	0.496241	0.648548	0.988	3361
27	HALLMARK_ADIPOGENESIS	174	0.239417	0.975409	0.47619	0.670596	0.993	3333
28	HALLMARK_HYPOXIA	155	0.285129	0.940445	0.554983	0.714752	0.995	2511
29	HALLMARK_APICAL_SURFACE	28	0.33093	0.933136	0.579035	0.702434	0.995	1488
30	HALLMARK_MYOGENESIS	123	0.305233	0.926375	0.584565	0.692085	0.995	2212
31	HALLMARK_MITOTIC_SPINDLE	189	0.274191	0.925166	0.543893	0.671709	0.995	2844
32	HALLMARK_UV_RESPONSE_UP	128	0.244931	0.879704	0.603203	0.732133	0.998	2921
33	HALLMARK_CHOLESTEROL_HOMEOSTASIS	67	0.29058	0.852272	0.650763	0.759926	0.999	3287
34	HALLMARK_ESTROGEN_RESPONSE_EARLY	143	0.25098	0.846343	0.7616	0.747561	1	2160
35	HALLMARK_FATTY_ACID_METABOLISM	131	0.210567	0.815075	0.71223	0.77807	1	3544
36	HALLMARK_ESTROGEN_RESPONSE_LATE	143	0.24209	0.795982	0.820205	0.78733	1	1501
37	HALLMARK_OXIDATIVE_PHOSPHORYLATION	182	0.195279	0.769859	0.626866	0.807614	1	3867
38	HALLMARK_GLYCOLYSIS	161	0.182595	0.666343	0.940541	0.926053	1	2314
39	HALLMARK_WNT_BETA_CATENIN_SIGNALING	33	0.167788	0.506676	0.991289	0.999162	1	3175
40	HALLMARK_MYC_TARGETS_V2	58	0.156252	0.43308	0.923232	0.987627	1	11548
