# Supplementary material for: Upregulation of Tim‐3 is associated with poor prognosis in acute myeloid leukemia
Source: Cancer Med. 2022 Dec 21;12(7):8956–69. doi: 10.1002/cam4.5549 (PMC10134367; doi:10.1002/cam4.5549)
Supplement: Supplementary file 7 — Table S5. [file CAM4-12-8956-s001.xlsx]

## Sheet: Supplementary Table 5
ID	sex	age	Molecular_Risk	WBC	FLT3_mutation	FLT3_ITD	bone marrow transplantation	Tim-3 postive rate on CD45+CD34+ cells	DFS_status	DFS_days	OS_status	OS_days	Tim-3_group
1	female	40	favorable	68.54	no	no	no	71	1	310	0	688	High
2	female	15	favorable	18.13	no	no	no	38.7	1	203	1	203	High
3	male	56	favorable	40.04	no	no	no	32.5	1	544	1	544	High
4	male	55	Poor	31.2	no	no	no	8.59	1	97	1	411	Low
5	male	37	Poor	102.14	yes	yes	yes	58.5	0	785	0	785	High
6	female	19	favorable	12.4	no	no	no	54.9	0	760	0	760	High
7	male	58	Poor	1.54	no	no	yes	6.92	0	866	0	866	Low
8	female	45	Poor	1.04	yes	yes	yes	29.9	0	859	0	859	Low
9	male	53	favorable	86.25	no	no	no	31.1	1	206	1	668	Low
10	female	47	Poor	144.13	yes	yes	no	51.7	1	142	1	142	High
11	male	31	favorable	5.34	no	no	no	3.88	0	751	0	751	Low
12	female	50	Poor	90.43	no	no	no	50.2	1	151	1	229	High
13	female	29	favorable	29.36	no	no	yes	70.4	0	640	0	640	High
14	female	45	Poor	10.8	yes	no	no	49.8	1	151	1	151	High
15	male	63	Poor	44.55	no	no	no	14.7	1	218	1	218	Low
16	male	52	Poor	108.07	yes	yes	yes	13.2	0	668	0	668	Low
17	female	22	favorable	2.66	no	no	yes	52.2	0	838	0	838	High
18	female	23	Poor	155.99	yes	no	yes	41.4	1	154	0	865	High
19	male	40	Poor	31.01	no	no	no	90.8	1	317	0	635	High
20	male	53	intermediate	6.34	no	no	yes	41.5	1	259	1	297	High
21	female	50	favorable	23.65	no	no	yes	12.2	0	617	0	617	Low
22	male	55	Poor	27.36	no	no	no	76	1	238	1	421	High
23	female	54	Poor	2.21	yes	no	no	33.5	1	241	1	241	High
24	male	50	Poor	50	yes	yes	no	49.2	1	152	1	152	High
25	female	59	Poor	25.56	yes	no	yes	31	1	438	0	615	Low
26	male	45	Poor	4.58	yes	yes	yes	33.9	0	718	0	718	High
27	female	33	intermediate	43.88	no	no	yes	40.8	0	657	0	657	High
28	female	30	favorable	13.37	no	no	no	38.9	1	268	1	296	High
29	male	57	Poor	92.79	no	no	no	20.9	1	997	0	997	Low
30	female	29	intermediate	60.96	no	no	yes	74.1	0	574	0	574	High
31	female	55	Poor	130.14	yes	yes	no	85.4	1	187	1	375	High
32	female	40	Poor	1.31	no	no	yes	28.2	0	684	0	684	Low
33	female	40	intermediate	8.38	no	no	yes	71.5	0	604	0	604	High
34	male	51	Poor	24.12	yes	yes	no	31.6	1	112	1	112	High
35	female	42	intermediate	2.14	no	no	yes	23.8	0	623	0	623	Low
36	female	37	intermediate	25.1	no	no	no	53.5	1	315	1	476	High
37	male	39	favorable	16.46	no	no	yes	57.9	0	648	0	648	High
38	male	63	favorable	1.47	no	no	no	10.5	0	787	0	787	Low
39	male	34	intermediate	104.18	no	no	no	30.4	0	175	0	743	Low
40	female	26	favorable	8.69	no	no	no	16.4	1	396	0	779	Low
41	female	44	Poor	187.01	yes	yes	yes	81.3	0	738	0	738	High
42	male	52	intermediate	81.78	no	no	yes	26.6	0	706	0	706	Low
43	male	36	intermediate	1.69	no	no	no	51.8	1	63	1	124	High
44	female	32	Poor	11.62	no	no	yes	12.7	1	147	1	147	Low
45	male	41	intermediate	40.17	no	no	yes	77.6	0	679	0	679	High
46	female	68	intermediate	4.5	yes	no	no	33.1	1	189	1	189	High
47	male	59	Poor	3.07	no	no	yes	66.8	1	274	1	409	High
48	male	34	Poor	97.15	yes	no	no	32	1	167	1	297	High
49	male	39	favorable	59.79	no	no	no	77.8	1	48	1	48	High
50	male	72	favorable	3.83	no	no	no	35.9	0	607	0	607	High
51	female	54	favorable	1.33	no	no	no	27.1	1	21	1	21	Low
52	female	13	intermediate	7.47	no	no	yes	53.1	0	786	0	786	High
53	male	41	favorable	71.55	yes	no	no	32.4	1	680	1	680	High
54	female	28	Poor	86.83	yes	yes	yes	13.2	0	639	0	639	Low
55	female	34	Poor	16.28	no	no	yes	67.6	1	277	0	670	High
56	female	21	Poor	1.78	no	no	yes	13.3	0	606	0	606	Low
57	male	52	Poor	7.94	no	no	no	36.8	1	27	1	27	High
58	male	48	intermediate	3.2	no	no	yes	44.8	0	884	0	884	High
59	male	52	intermediate	5.96	no	no	no	76.1	1	129	1	129	High
60	male	71	Poor	15.68	no	no	no	56	1	245	1	547	High
61	male	51	Poor	14.1	no	no	yes	35.2	1	92	1	505	High
62	male	54	Poor	62.37	yes	yes	no	32.6	1	14	1	14	High
63	male	33	favorable	16.7	yes	no	yes	20.3	0	845	0	845	Low
64	female	57	Poor	345.4	no	no	yes	58.7	1	328	1	328	High
65	female	39	favorable	61.23	no	no	no	89.3	1	60	1	60	High
66	male	38	Poor	2.92	no	no	yes	84.8	0	650	0	650	High
67	male	29	Poor	7.18	no	no	no	47.3	1	29	1	29	High
68	female	47	Poor	27.98	yes	yes	yes	56	0	689	0	689	High
69	female	33	favorable	4.87	no	no	no	42.8	1	185	1	185	High
70	male	52	intermediate	2.09	no	no	no	11.4	0	798	0	798	Low
71	female	49	intermediate	12.8	no	no	yes	37	0	681	0	681	High
72	male	15	intermediate	38.13	no	no	no	70.9	0	808	0	808	High
